# Supplementary material for: Adenoviral vaccine targeting multiple neoantigens as strategy to eradicate large tumors combined with checkpoint blockade
Source: Nat Commun. 2019 Jun 19;10:2688. doi: 10.1038/s41467-019-10594-2 (PMC6584502; doi:10.1038/s41467-019-10594-2)
Supplement: Supplementary file 3 — Supplementary Dataset 1 [file 41467_2019_10594_MOESM3_ESM.xls]

## Sheet: Suppl Data 1
	Supplementary Data 1. Differentially expressed genes in tumors from responder mice treated with anti-PD1 and GAd-CT26-31 versus untreated tumors
	ENTREZ GENE ID	GENE SYMBOL	log2FC	Biological Process
	56753	TACSTD2	7.52887
	18988	POU2F3	6.77903
	11801	CD5L	6.75371	GO:0006954~inflammatory response;GO:0002376~immune system process
	110786	IGLC2	6.01596	GO:0045087~innate immune response;GO:0050853~B cell receptor signaling pathway
	17189	MB	5.8378
	69543	CAPNS2	5.79943
	66106	SMPX	5.75852
	17167	MARCO	5.51033	GO:0002376~immune system process;GO:0045087~innate immune response
	11937	ATP2A1	5.38466
	100504727	BE692007	5.36078
	19242	PTN	5.13709
	11828	AQP3	5.02795
	110785	IGLC1	4.99238
	59012	MOXD1	4.97078
	14955	H19	4.86453
	233199	MYBPC2	4.84535	GO:0007155~cell adhesion
	16661	KRT10	4.78314
	15446	HPGD	4.75446
	14264	FMOD	4.74257
	11812	APOC1	4.69272
	100124677	TRBV13-3	4.65914
	20512	SLC1A3	4.65655
	17002	LTF	4.64366	GO:0051092~positive regulation of NF-kappaB transcription factor activity;GO:0002376~immune system process
	15426	HOXC8	4.47406
	14677	GNAI1	4.39024	GO:0007165~signal transduction
	319508	SYT15	4.36199
	71840	TEKT4	4.34344
	19309	PYGM	4.33909
	70274	LY6G6E	4.31281
	12821	COL17A1	4.31055
	18991	POU3F1	4.30847
	67855	ASPRV1	4.26373
	235130	ADAMTS15	4.25705
	20728	SPIC	4.1489
	282619	SBSN	4.12294
	13078	CYP1B1	4.11708	GO:0007155~cell adhesion;GO:0045766~positive regulation of angiogenesis
	74306	PRSS46	4.07319
	76976	ARXES2	4.04886
	19378	ALDH1A2	4.02261
	17752	MT4	4.0095
	170733	KLRA17	3.9931
	55985	CXCL13	3.93827	GO:0032496~response to lipopolysaccharide;GO:0070098~chemokine-mediated signaling pathway;GO:0007204~positive regulation of cytosolic calcium ion concentration;GO:0007166~cell surface receptor signaling pathway;GO:0006955~immune response;GO:0006935~chemotaxis;GO:0060326~cell chemotaxis;GO:0006954~inflammatory response
	100124661	TRBV5	3.91465
	14990	H2-M2	3.88693
	74511	LRRC17	3.87333	GO:0045671~negative regulation of osteoclast differentiation
	12482	MS4A1	3.83552
	13175	DCLK1	3.80795	GO:0035556~intracellular signal transduction;GO:0009615~response to virus
	76293	MFAP4	3.78951	GO:0007155~cell adhesion
	16000	IGF1	3.77911	GO:0030335~positive regulation of cell migration;GO:0014068~positive regulation of phosphatidylinositol 3-kinase signaling
	329278	TNN	3.77183
	67313	5730559C18RIK	3.74044
	218763	LRRC3B	3.70803
	17150	MFAP2	3.68366
	81799	C1QTNF3	3.67802	GO:0050728~negative regulation of inflammatory response;GO:0050715~positive regulation of cytokine secretion
	59095	FXYD6	3.67339
	23796	APLNR	3.67076	GO:0007165~signal transduction
	14762	GPR33	3.61604	GO:0006954~inflammatory response;GO:0060326~cell chemotaxis;GO:0007204~positive regulation of cytosolic calcium ion concentration;GO:0007165~signal transduction
	16763	LAD1	3.60193
	76365	TBX18	3.56573
	214523	TMPRSS4	3.55512
	73569	VGLL3	3.54426
	13123	CYP7B1	3.5093
	15507	HSPB1	3.49753	GO:0009615~response to virus;GO:0045766~positive regulation of angiogenesis;GO:0035556~intracellular signal transduction
	21943	TNFSF11	3.46601	GO:0006955~immune response;GO:0050870~positive regulation of T cell activation;GO:0051092~positive regulation of NF-kappaB transcription factor activity
	17075	EPCAM	3.46155
	327766	TMEM26	3.45944
	12716	CKMT1	3.45896
	16956	LPL	3.44449
	26564	ROR2	3.4372	GO:0030335~positive regulation of cell migration
	18782	PLA2G2D	3.43101	GO:0042130~negative regulation of T cell proliferation
	67216	MBOAT2	3.42643
	20304	CCL5	3.42423	GO:0070098~chemokine-mediated signaling pathway;GO:0042102~positive regulation of T cell proliferation;GO:0050729~positive regulation of inflammatory response;GO:0071346~cellular response to interferon-gamma;GO:0007159~leukocyte cell-cell adhesion;GO:0045766~positive regulation of angiogenesis;GO:0006955~immune response;GO:0014068~positive regulation of phosphatidylinositol 3-kinase signaling;GO:…
	68797	PDGFRL	3.41677
	67405	NTS	3.39626
	12817	COL13A1	3.35908	GO:0007155~cell adhesion
	17929	MYOM1	3.34171
	22259	NR1H3	3.33203	GO:0050728~negative regulation of inflammatory response
	20887	SULT1A1	3.30419	GO:0008217~regulation of blood pressure
	57248	LY6I	3.28867
	20732	SPINT1	3.26277
	215900	FAM26F	3.26149
	218820	ZFP503	3.2551
	269152	KIF26B	3.24999
	16153	IL10	3.24641	GO:0050715~positive regulation of cytokine secretion;GO:0042832~defense response to protozoan;GO:0006955~immune response;GO:0006954~inflammatory response;GO:0030889~negative regulation of B cell proliferation;GO:0050728~negative regulation of inflammatory response
	12496	ENTPD2	3.24463
	20377	SFRP1	3.23934	GO:0045671~negative regulation of osteoclast differentiation
	55948	SFN	3.21651
	12836	COL7A1	3.18574	GO:0007155~cell adhesion
	170835	INPP5J	3.18247
	29811	NDRG2	3.1817	GO:0007165~signal transduction
	12577	CDKN1C	3.16869
	16612	KLK1	3.16598
	103149	UPB1	3.15061
	16619	KLK1B27	3.14776
	74186	CCDC3	3.14697
	26415	MAPK13	3.14156	GO:0035556~intracellular signal transduction
	14960	H2-AA	3.14033	GO:0034341~response to interferon-gamma;GO:0002376~immune system process;GO:0042130~negative regulation of T cell proliferation;GO:0019886~antigen processing and presentation of exogenous peptide antigen via MHC class II;GO:0002504~antigen processing and presentation of peptide or polysaccharide antigen via MHC class II;GO:0006955~immune response;GO:0019882~antigen processing and presentation
	233274	SIGLECH	3.13954
	74488	LRRC15	3.13797	GO:0030335~positive regulation of cell migration
	14969	H2-EB1	3.12963	GO:0019882~antigen processing and presentation;GO:0006955~immune response;GO:0002504~antigen processing and presentation of peptide or polysaccharide antigen via MHC class II;GO:0019886~antigen processing and presentation of exogenous peptide antigen via MHC class II;GO:0034341~response to interferon-gamma;GO:0002376~immune system process
	242125	MAB21L3	3.11652
	58208	BCL11B	3.09941	GO:0007165~signal transduction
	12552	CDH11	3.09908	GO:0007155~cell adhesion
	14961	H2-AB1	3.09799	GO:0071346~cellular response to interferon-gamma;GO:0002376~immune system process;GO:0042130~negative regulation of T cell proliferation;GO:0019886~antigen processing and presentation of exogenous peptide antigen via MHC class II;GO:0002504~antigen processing and presentation of peptide or polysaccharide antigen via MHC class II;GO:0006955~immune response;GO:0019882~antigen processing and present…
	227960	GCA	3.0937
	17110	LYZ1	3.09341	GO:0050830~defense response to Gram-positive bacterium
	12769	CCR9	3.09085	GO:0070098~chemokine-mediated signaling pathway;GO:0007165~signal transduction;GO:0006955~immune response;GO:0006935~chemotaxis
	14613	GJA5	3.08266
	58205	PDCD1LG2	3.06383	GO:0042130~negative regulation of T cell proliferation;GO:0042102~positive regulation of T cell proliferation
	13421	DNASE1L3	3.05341
	56264	CPXM1	3.04586
	68792	SRPX2	3.04474	GO:0007155~cell adhesion
	67217	L3HYPDH	3.04425
	18619	PENK	3.04238	GO:0032496~response to lipopolysaccharide
	100504404	H2-EA-PS	3.03651	GO:0002504~antigen processing and presentation of peptide or polysaccharide antigen via MHC class II;GO:0006955~immune response
	14778	GPX3	3.03496
	50706	POSTN	3.02783	GO:0007155~cell adhesion
	15117	HAS2	3.0267	GO:0030335~positive regulation of cell migration;GO:0007155~cell adhesion
	215378	BRINP3	3.02482
	23832	XCR1	3.02376	GO:0006935~chemotaxis
	75345	SLAMF7	3.00685	GO:0045087~innate immune response;GO:0002250~adaptive immune response;GO:0002376~immune system process
	110787	IGLC3	3.00365	GO:0045087~innate immune response;GO:0050853~B cell receptor signaling pathway
	171283	HAVCR1	2.99131
	217306	CD300E	2.99027	GO:0002376~immune system process
	170765	RIPPLY3	2.98715
	11871	ART2A-PS	2.98136
	20302	CCL3	2.96585	GO:0006955~immune response;GO:0032760~positive regulation of tumor necrosis factor production;GO:0007204~positive regulation of cytosolic calcium ion concentration;GO:0070098~chemokine-mediated signaling pathway;GO:0050729~positive regulation of inflammatory response;GO:0071346~cellular response to interferon-gamma;GO:0030335~positive regulation of cell migration;GO:0006954~inflammatory response;…
	238447	IGHA	2.96523
	12481	CD2	2.95713	GO:0032760~positive regulation of tumor necrosis factor production;GO:0042110~T cell activation;GO:0007155~cell adhesion
	14451	GAS1	2.9568
	76820	FAM49A	2.95669
	69183	C1QTNF2	2.95653
	319849	PLXNA4OS1	2.94257
	70789	KYNU	2.93498	GO:0034341~response to interferon-gamma
	26561	MMP23	2.93237
	20315	CXCL12	2.92122	GO:0070098~chemokine-mediated signaling pathway;GO:0006954~inflammatory response;GO:0030335~positive regulation of cell migration;GO:0006955~immune response;GO:0006935~chemotaxis;GO:0060326~cell chemotaxis
	208677	CREB3L3	2.9208
	16069	JCHAIN	2.91242	GO:0002250~adaptive immune response;GO:0045087~innate immune response
	52377	RCN3	2.90942
	225825	CD226	2.90443	GO:0045954~positive regulation of natural killer cell mediated cytotoxicity;GO:0032729~positive regulation of interferon-gamma production;GO:0001816~cytokine production;GO:0007155~cell adhesion
	14126	MS4A2	2.90403	GO:0007165~signal transduction;GO:0006954~inflammatory response;GO:0006955~immune response;GO:0007166~cell surface receptor signaling pathway
	240873	TNFSF18	2.90249	GO:0010759~positive regulation of macrophage chemotaxis;GO:0051092~positive regulation of NF-kappaB transcription factor activity;GO:0050729~positive regulation of inflammatory response;GO:0002376~immune system process;GO:0002250~adaptive immune response;GO:0006955~immune response
	51795	SRPX	2.89648
	232414	CLEC9A	2.89277	GO:0050715~positive regulation of cytokine secretion
	64817	SVEP1	2.89253	GO:0007155~cell adhesion
	15978	IFNG	2.8893	GO:0032735~positive regulation of interleukin-12 production;GO:0030593~neutrophil chemotaxis;GO:0050852~T cell receptor signaling pathway;GO:0050776~regulation of immune response;GO:0002250~adaptive immune response;GO:0042102~positive regulation of T cell proliferation;GO:0009615~response to virus;GO:0032760~positive regulation of tumor necrosis factor production;GO:0006955~immune response;GO:004…
	56318	ACPP	2.88896
	70261	CHP2	2.88468
	242050	IGSF10	2.87281
	19288	PTX3	2.86625	GO:0045087~innate immune response;GO:0050766~positive regulation of phagocytosis
	50786	HS6ST2	2.85981
	56615	MGST1	2.85336	GO:0032496~response to lipopolysaccharide
	353504	DIO3OS	2.85331
	70433	DRAXIN	2.85075
	276891	TIMD4	2.84699
	21789	TFPI2	2.84167
	17242	MDK	2.84026
	98752	FCRLA	2.83063
	12661	CHL1	2.82684	GO:0007155~cell adhesion
	27528	NREP	2.8226
	13587	EAR2	2.81901	GO:0006935~chemotaxis
	69810	CLEC4B1	2.81169
	15438	HOXD9	2.81031
	23969	PACSIN1	2.79654	GO:0007165~signal transduction
	20292	CCL11	2.79216	GO:0006955~immune response;GO:0045766~positive regulation of angiogenesis;GO:0071346~cellular response to interferon-gamma;GO:0050729~positive regulation of inflammatory response;GO:0070098~chemokine-mediated signaling pathway;GO:0006935~chemotaxis;GO:0006954~inflammatory response;GO:0030335~positive regulation of cell migration;GO:0030593~neutrophil chemotaxis
	58998	NECTIN3	2.79022	GO:0007155~cell adhesion
	14293	FPR1	2.7888	GO:0007165~signal transduction;GO:0007204~positive regulation of cytosolic calcium ion concentration;GO:0006935~chemotaxis;GO:0060326~cell chemotaxis;GO:0006954~inflammatory response
	12776	CCR8	2.78751	GO:0006955~immune response;GO:0006935~chemotaxis;GO:0007204~positive regulation of cytosolic calcium ion concentration;GO:0070098~chemokine-mediated signaling pathway;GO:0007165~signal transduction
	70005	ZNF41-PS	2.78585
	17118	MARCKS	2.7793
	66813	BCL2L14	2.77382
	20210	SAA3	2.77013	GO:0060326~cell chemotaxis
	15001	H2-OA	2.76175	GO:0019882~antigen processing and presentation;GO:0006955~immune response;GO:0019886~antigen processing and presentation of exogenous peptide antigen via MHC class II
	12766	CXCR3	2.75886	GO:0007204~positive regulation of cytosolic calcium ion concentration;GO:0045766~positive regulation of angiogenesis;GO:0007165~signal transduction;GO:0007166~cell surface receptor signaling pathway;GO:0006954~inflammatory response;GO:0006935~chemotaxis
	69816	MZB1	2.75551
	68588	CTHRC1	2.74929
	320736	VSTM4	2.7491
	21336	TACR1	2.74274	GO:0007204~positive regulation of cytosolic calcium ion concentration;GO:0008217~regulation of blood pressure;GO:0007165~signal transduction;GO:0007166~cell surface receptor signaling pathway
	408064	BC064078	2.73211
	12351	CAR4	2.73007
	19024	PPFIBP2	2.72791
	14871	GSTT1	2.72401
	20307	CCL8	2.72172	GO:0060326~cell chemotaxis;GO:0006935~chemotaxis;GO:0006954~inflammatory response;GO:0030593~neutrophil chemotaxis;GO:0006955~immune response;GO:0071346~cellular response to interferon-gamma;GO:0050729~positive regulation of inflammatory response;GO:0070098~chemokine-mediated signaling pathway
	24108	UBD	2.71787	GO:0034341~response to interferon-gamma
	330723	HTRA4	2.71735
	78416	RNASE6	2.70562
	192216	TMEM47	2.70515
	170779	CD209D	2.70359	GO:0050715~positive regulation of cytokine secretion
	20568	SLPI	2.69918	GO:0006955~immune response;GO:0032496~response to lipopolysaccharide;GO:0002376~immune system process;GO:0045087~innate immune response
	15476	HS3ST1	2.6933
	72585	LYPD1	2.68247
	20311	CXCL5	2.68117	GO:0032496~response to lipopolysaccharide;GO:0070098~chemokine-mediated signaling pathway;GO:0001816~cytokine production;GO:0006935~chemotaxis;GO:0060326~cell chemotaxis;GO:0006954~inflammatory response;GO:0006955~immune response
	436440	GPR31B	2.68077	GO:0007165~signal transduction
	80901	CXCR6	2.67527	GO:0007165~signal transduction;GO:0006954~inflammatory response;GO:0006935~chemotaxis
	103743	TMEM98	2.67185
	665113	TNIK	2.66809	GO:0035556~intracellular signal transduction
	20715	SERPINA3G	2.6668	GO:0002376~immune system process;GO:0002250~adaptive immune response
	16832	LDHB	2.66481
	13848	EPHB6	2.6611
	13641	EFNB1	2.65912	GO:0042102~positive regulation of T cell proliferation;GO:0031295~T cell costimulation
	72865	CXX1C	2.65892
	12816	COL12A1	2.65447	GO:0007155~cell adhesion
	71721	FAM13C	2.6528
	16160	IL12B	2.64196	GO:0032733~positive regulation of interleukin-10 production;GO:0032729~positive regulation of interferon-gamma production;GO:0032735~positive regulation of interleukin-12 production;GO:0007166~cell surface receptor signaling pathway;GO:0042832~defense response to protozoan;GO:0032760~positive regulation of tumor necrosis factor production;GO:0071346~cellular response to interferon-gamma;GO:004210…
	100504591	GM15987	2.63379
	56277	TMEM45A	2.63118
	66528	SMIM5	2.62395
	12832	COL5A2	2.61784
	213208	IL20RB	2.61577	GO:0042130~negative regulation of T cell proliferation;GO:0032733~positive regulation of interleukin-10 production
	67305	GPX7	2.61434
	12265	CIITA	2.61057	GO:0006954~inflammatory response;GO:0034341~response to interferon-gamma;GO:0071346~cellular response to interferon-gamma
	14612	GJA4	2.6099
	14190	FGL2	2.60264
	107350	AW112010	2.59958
	20720	SERPINE2	2.59859
	55983	PDZRN3	2.59852
	16431	ITM2A	2.58999
	12494	CD38	2.584	GO:0007204~positive regulation of cytosolic calcium ion concentration;GO:0050853~B cell receptor signaling pathway
	382036	A530010L16RIK	2.58166
	20661	SORT1	2.58122
	11307	ABCG1	2.58107
	213945	COL28A1	2.57339	GO:0007155~cell adhesion
	381693	WDR95	2.56387
	64931	IZUMO1R	2.56382	GO:0007155~cell adhesion
	12652	CHGA	2.54971	GO:0050830~defense response to Gram-positive bacterium
	75745	RIAN	2.54878
	98932	MYL9	2.54747
	232670	TSPAN33	2.54683	GO:0007166~cell surface receptor signaling pathway
	16068	IL18BP	2.54604
	12504	CD4	2.5451	GO:0050850~positive regulation of calcium-mediated signaling;GO:0007155~cell adhesion;GO:0001816~cytokine production;GO:0042110~T cell activation;GO:0030217~T cell differentiation;GO:0002376~immune system process;GO:0006955~immune response;GO:0007166~cell surface receptor signaling pathway;GO:0002250~adaptive immune response;GO:0050870~positive regulation of T cell activation;GO:0042102~positive …
	100041546	LY6C2	2.54371
	269589	SYTL1	2.5339
	269633	WDR86	2.53379
	14945	GZMK	2.52271
	434130	CCDC8	2.52194
	215798	ADGRG6	2.5207	GO:0007166~cell surface receptor signaling pathway;GO:0007165~signal transduction
	672763	GM13710	2.51716
	624860	GM12253	2.51575
	27218	SLAMF1	2.51491	GO:0002250~adaptive immune response;GO:0010759~positive regulation of macrophage chemotaxis;GO:0002376~immune system process;GO:0007155~cell adhesion;GO:0045087~innate immune response
	60361	MS4A4B	2.51383
	16149	CD74	2.50906	GO:0002250~adaptive immune response;GO:0002376~immune system process;GO:0007165~signal transduction;GO:0019882~antigen processing and presentation;GO:0006955~immune response;GO:0019886~antigen processing and presentation of exogenous peptide antigen via MHC class II
	14758	GPM6B	2.50311
	17390	MMP2	2.49544	GO:0030335~positive regulation of cell migration
	13823	EPB41L3	2.49359
	18830	PLTP	2.49051
	66607	MS4A4D	2.49041
	16994	LTB	2.48114	GO:0006955~immune response
	22402	WISP1	2.47603	GO:0007155~cell adhesion;GO:0007165~signal transduction
	100041450	GIMAP1OS	2.46982
	100503043	ARMCX4	2.46617
	240921	GM4955	2.46614
	436022	DNAAF3	2.45912
	14999	H2-DMB1	2.45891	GO:0002376~immune system process;GO:0006955~immune response;GO:0019882~antigen processing and presentation;GO:0019886~antigen processing and presentation of exogenous peptide antigen via MHC class II;GO:0002504~antigen processing and presentation of peptide or polysaccharide antigen via MHC class II
	108116	SLCO3A1	2.45334
	234593	NDRG4	2.44207	GO:0007165~signal transduction
	67528	NUDT7	2.43996
	12516	CD7	2.43442	GO:0002250~adaptive immune response;GO:0002376~immune system process
	72273	SMIM24	2.43185
	54483	MEFV	2.42871	GO:0006954~inflammatory response;GO:0045087~innate immune response;GO:0050728~negative regulation of inflammatory response;GO:0034341~response to interferon-gamma;GO:0002376~immune system process
	56213	HTRA1	2.42755
	16365	ACOD1	2.42496	GO:0045087~innate immune response;GO:0050728~negative regulation of inflammatory response;GO:0002376~immune system process;GO:0032496~response to lipopolysaccharide;GO:0071346~cellular response to interferon-gamma;GO:0006954~inflammatory response;GO:0035458~cellular response to interferon-beta
	227326	GPR55	2.4196	GO:0007165~signal transduction;GO:0045671~negative regulation of osteoclast differentiation
	15985	CD79B	2.41276	GO:0002250~adaptive immune response;GO:0002376~immune system process;GO:0050853~B cell receptor signaling pathway;GO:0007166~cell surface receptor signaling pathway
	11629	AIF1	2.40742	GO:0071346~cellular response to interferon-gamma;GO:0042102~positive regulation of T cell proliferation;GO:0030335~positive regulation of cell migration;GO:0006954~inflammatory response
	70082	LYSMD2	2.40713
	381319	BATF3	2.40417	GO:0009615~response to virus
	57319	SMPDL3A	2.39941
	14788	GPR162	2.39223	GO:0007165~signal transduction
	109857	CBR3	2.3922
	23792	ADAM23	2.39134	GO:0007155~cell adhesion
	23972	PAPSS2	2.38994
	239849	CD200R4	2.3898
	100129	GPR153	2.38899	GO:0007165~signal transduction
	17984	NDN	2.38251
	98256	KMO	2.37945
	21673	DNTT	2.37932
	16918	MYCL	2.37258
	12500	CD3D	2.36951	GO:0030217~T cell differentiation;GO:0042110~T cell activation;GO:0007166~cell surface receptor signaling pathway
	11433	ACP5	2.36598	GO:0050830~defense response to Gram-positive bacterium;GO:0032496~response to lipopolysaccharide;GO:0050728~negative regulation of inflammatory response
	217303	CD300A	2.36178	GO:0030889~negative regulation of B cell proliferation;GO:0002376~immune system process
	170786	CD209A	2.35843
	20657	SOD3	2.35462
	71733	SUSD2	2.35415	GO:0006955~immune response
	246256	FCGR4	2.35262
	382083	SNX22	2.35013
	238393	SERPINA3F	2.34983
	434794	XLR4A	2.34552
	14089	FAP	2.34448	GO:0007155~cell adhesion
	328967	ARHGEF37	2.33869
	20303	CCL4	2.33526	GO:0030593~neutrophil chemotaxis;GO:0050850~positive regulation of calcium-mediated signaling;GO:0006954~inflammatory response;GO:0060326~cell chemotaxis;GO:0006935~chemotaxis;GO:0070098~chemokine-mediated signaling pathway;GO:0071346~cellular response to interferon-gamma;GO:0050729~positive regulation of inflammatory response;GO:0006955~immune response;GO:0032760~positive regulation of tumor nec…
	12835	COL6A3	2.33411
	320452	P4HA3	2.32674
	270160	RAB39	2.32122
	246779	IL27	2.31962	GO:0006954~inflammatory response;GO:0002376~immune system process;GO:0045087~innate immune response
	22418	WNT5A	2.31834	GO:0007165~signal transduction;GO:0045766~positive regulation of angiogenesis;GO:0071346~cellular response to interferon-gamma;GO:0050729~positive regulation of inflammatory response;GO:0051092~positive regulation of NF-kappaB transcription factor activity;GO:0032729~positive regulation of interferon-gamma production
	64214	RGS18	2.31758
	208659	FAM20A	2.31415
	208154	BTLA	2.30759	GO:0007166~cell surface receptor signaling pathway;GO:0031295~T cell costimulation;GO:0030889~negative regulation of B cell proliferation;GO:0042130~negative regulation of T cell proliferation;GO:0002250~adaptive immune response;GO:0002376~immune system process
	16797	LAT	2.30703	GO:0002250~adaptive immune response;GO:0002376~immune system process;GO:0035556~intracellular signal transduction;GO:0007165~signal transduction;GO:0006954~inflammatory response;GO:0006955~immune response
	56016	HEBP2	2.30645
	23887	GGT5	2.30547	GO:0006954~inflammatory response
	383435	MS4A14	2.30506
	56506	CIB2	2.3039	GO:0007204~positive regulation of cytosolic calcium ion concentration
	80782	KLRB1B	2.30026
	30925	SLAMF6	2.29731	GO:0045954~positive regulation of natural killer cell mediated cytotoxicity;GO:0002250~adaptive immune response;GO:0002376~immune system process;GO:0045087~innate immune response;GO:0032729~positive regulation of interferon-gamma production
	381413	GPR176	2.29469	GO:0007165~signal transduction
	14462	GATA3	2.28788	GO:0009615~response to virus;GO:0050852~T cell receptor signaling pathway;GO:0002376~immune system process;GO:0030217~T cell differentiation;GO:0007165~signal transduction;GO:0050728~negative regulation of inflammatory response;GO:0045087~innate immune response
	373864	COL27A1	2.28606
	239081	TLR11	2.2802	GO:0045087~innate immune response;GO:0007165~signal transduction;GO:0050729~positive regulation of inflammatory response;GO:0002376~immune system process;GO:0006955~immune response;GO:0006954~inflammatory response
	69784	1500009L16RIK	2.27511
	56640	KLK4	2.27391
	229694	AI504432	2.26863
	73149	CLEC4A3	2.26494
	218215	RNF144B	2.2511
	14118	FBN1	2.25085	GO:0045671~negative regulation of osteoclast differentiation
	57440	EHD3	2.25048
	545384	IFI214	2.24773
	11932	ATP1B2	2.24538	GO:0007155~cell adhesion
	12503	CD247	2.24414	GO:0007166~cell surface receptor signaling pathway;GO:0050852~T cell receptor signaling pathway
	13036	CTSH	2.23807	GO:0030335~positive regulation of cell migration;GO:0045766~positive regulation of angiogenesis
	384059	TLR12	2.23598	GO:0045087~innate immune response;GO:0007165~signal transduction;GO:0002376~immune system process;GO:0006955~immune response;GO:0042832~defense response to protozoan;GO:0006954~inflammatory response
	22414	WNT2B	2.23439	GO:0007165~signal transduction
	331474	RGAG4	2.23224
	76850	AGO4	2.22686
	14255	FLT3	2.22596	GO:0019882~antigen processing and presentation;GO:0032735~positive regulation of interleukin-12 production;GO:0032729~positive regulation of interferon-gamma production
	16197	IL7R	2.22525	GO:0030217~T cell differentiation
	64380	MS4A4C	2.22114
	75625	MAGEH1	2.21206
	66205	CD302	2.20499
	22163	TNFRSF4	2.20388	GO:0006955~immune response;GO:0006954~inflammatory response;GO:0032496~response to lipopolysaccharide
	404634	H2AFY2	2.20193
	108105	B3GNT5	2.20129
	54167	ICOS	2.20068	GO:0031295~T cell costimulation
	11522	ADH1	2.19973
	211550	TIFA	2.19905
	94352	LOXL2	2.19536
	16364	IRF4	2.19344	GO:0042832~defense response to protozoan
	28240	TRPM2	2.1898
	243979	MRGPRB2	2.18716	GO:0007165~signal transduction
	14289	FPR2	2.18183	GO:0007204~positive regulation of cytosolic calcium ion concentration;GO:0007165~signal transduction;GO:0006954~inflammatory response;GO:0006935~chemotaxis;GO:0060326~cell chemotaxis
	16768	LAG3	2.18074	GO:0007166~cell surface receptor signaling pathway;GO:0045954~positive regulation of natural killer cell mediated cytotoxicity
	15930	IDO1	2.1781	GO:0006954~inflammatory response;GO:0032735~positive regulation of interleukin-12 production;GO:0032496~response to lipopolysaccharide;GO:0002376~immune system process;GO:0042130~negative regulation of T cell proliferation
	382062	AB124611	2.17664
	16643	KLRD1	2.17596
	109225	MS4A7	2.17171
	17329	CXCL9	2.1698	GO:0006954~inflammatory response;GO:0006955~immune response;GO:0006935~chemotaxis;GO:0060326~cell chemotaxis;GO:0070098~chemokine-mediated signaling pathway;GO:0032496~response to lipopolysaccharide
	654812	ANGPTL7	2.16706
	628900	SERPINA3I	2.16537
	78826	P2RY10	2.16488	GO:0007165~signal transduction
	666926	GM8369	2.16205
	74096	HVCN1	2.15888
	76686	CLIP3	2.15328
	107574	TCRG-C2	2.15287
	12511	CD6	2.15114	GO:0007155~cell adhesion;GO:0032496~response to lipopolysaccharide;GO:0042102~positive regulation of T cell proliferation
	12484	CD24A	2.15077	GO:0007159~leukocyte cell-cell adhesion;GO:0030889~negative regulation of B cell proliferation;GO:0007204~positive regulation of cytosolic calcium ion concentration;GO:0006955~immune response;GO:0007166~cell surface receptor signaling pathway;GO:0007155~cell adhesion;GO:0031295~T cell costimulation;GO:0050850~positive regulation of calcium-mediated signaling
	19204	PTAFR	2.15048	GO:0006935~chemotaxis;GO:0032760~positive regulation of tumor necrosis factor production;GO:0006954~inflammatory response;GO:0007165~signal transduction;GO:0032496~response to lipopolysaccharide;GO:0001816~cytokine production
	56089	RAMP3	2.14753
	239827	PIGZ	2.14704
	319924	APBA1	2.1431
	58801	PMAIP1	2.14
	72925	MARCH1	2.13938	GO:0002376~immune system process;GO:0006955~immune response
	12491	CD36	2.13722	GO:0032760~positive regulation of tumor necrosis factor production;GO:0050830~defense response to Gram-positive bacterium;GO:0006955~immune response;GO:0007166~cell surface receptor signaling pathway;GO:0007204~positive regulation of cytosolic calcium ion concentration;GO:0050766~positive regulation of phagocytosis;GO:0050715~positive regulation of cytokine secretion;GO:0032735~positive regulatio…
	17001	LTC4S	2.13695
	83965	ENPP5	2.1362
	107022	GRAMD3	2.13564
	13388	DLL1	2.13334	GO:0008217~regulation of blood pressure
	21390	TBXA2R	2.13147	GO:0007204~positive regulation of cytosolic calcium ion concentration;GO:0032496~response to lipopolysaccharide;GO:0007165~signal transduction;GO:0045766~positive regulation of angiogenesis;GO:0006954~inflammatory response
	140488	IGF2BP3	2.13102
	140919	SLC17A6	2.12995
	20371	FOXP3	2.12971	GO:0050852~T cell receptor signaling pathway;GO:0009615~response to virus;GO:0050728~negative regulation of inflammatory response;GO:0042130~negative regulation of T cell proliferation;GO:0001816~cytokine production;GO:0042110~T cell activation
	433637	GM5547	2.12857
	21345	TAGLN	2.12847
	21414	TCF7	2.1265
	12507	CD5	2.12638	GO:0031295~T cell costimulation
	19016	PPARG	2.12551	GO:0007165~signal transduction;GO:0008217~regulation of blood pressure;GO:0006954~inflammatory response
	544963	IQGAP2	2.12356	GO:0007165~signal transduction
	15439	HP	2.11779	GO:0002376~immune system process
	13120	CYP4B1	2.11744
	76905	LRG1	2.11656	GO:0045766~positive regulation of angiogenesis
	114886	CYGB	2.11599
	22779	IKZF2	2.11158
	170744	TLR8	2.11143	GO:0002376~immune system process;GO:0007165~signal transduction;GO:0045087~innate immune response;GO:0009615~response to virus;GO:0002224~toll-like receptor signaling pathway;GO:0006954~inflammatory response
	71653	SHTN1	2.10881
	103140	GSTT3	2.1074
	225845	PLA2G16	2.10619
	244049	MCTP2	2.10524
	71703	ARMCX3	2.10513
	327978	SLFN5	2.10486
	269799	CLEC4A1	2.10473
	80884	MAGED2	2.10318
	50781	DKK3	2.09925
	17965	NBL1	2.09769
	12263	C2	2.09586	GO:0045087~innate immune response;GO:0002376~immune system process
	56066	CXCL11	2.09379	GO:0032496~response to lipopolysaccharide;GO:0070098~chemokine-mediated signaling pathway;GO:0006935~chemotaxis;GO:0060326~cell chemotaxis;GO:0006954~inflammatory response;GO:0006955~immune response
	65256	ASB2	2.09294	GO:0035556~intracellular signal transduction
	195733	GRHL1	2.09288
	381236	LIPO3	2.09273
	13040	CTSS	2.08986	GO:0050729~positive regulation of inflammatory response;GO:0002250~adaptive immune response;GO:0019882~antigen processing and presentation;GO:0006955~immune response
	15000	H2-DMB2	2.0897	GO:0019882~antigen processing and presentation;GO:0006955~immune response;GO:0019886~antigen processing and presentation of exogenous peptide antigen via MHC class II
	19419	RASGRP1	2.08967	GO:0001816~cytokine production;GO:0035556~intracellular signal transduction;GO:0045954~positive regulation of natural killer cell mediated cytotoxicity;GO:0032760~positive regulation of tumor necrosis factor production
	320129	GRK3	2.08778	GO:0007165~signal transduction
	26427	CREB3L1	2.08693
	12487	CD28	2.08579	GO:0050852~T cell receptor signaling pathway;GO:0031295~T cell costimulation;GO:0014068~positive regulation of phosphatidylinositol 3-kinase signaling;GO:0006955~immune response;GO:0042102~positive regulation of T cell proliferation;GO:0042110~T cell activation;GO:0032733~positive regulation of interleukin-10 production
	212032	HK3	2.08501
	11475	ACTA2	2.08383	GO:0008217~regulation of blood pressure;GO:0009615~response to virus
	60599	TRP53INP1	2.08215
	16574	KIF5C	2.07426
	77579	MYH10	2.07186	GO:0007155~cell adhesion
	12502	CD3G	2.06627	GO:0007166~cell surface receptor signaling pathway
	73181	NFATC4	2.0659	GO:0032760~positive regulation of tumor necrosis factor production
	57765	TBX21	2.06091	GO:0050776~regulation of immune response;GO:0009615~response to virus;GO:0030217~T cell differentiation
	20541	SLC8A1	2.05859	GO:0007204~positive regulation of cytosolic calcium ion concentration;GO:0008217~regulation of blood pressure
	239217	KCTD12	2.05806
	103172	CHCHD10	2.05648
	243197	MFSD7A	2.04866
	17880	MYH11	2.04846
	103889	HOXB2	2.04821
	230157	TMEFF1	2.04337
	212943	FAM46A	2.04293
	207474	KCTD12B	2.04131
	434197	FAM169B	2.03864
	232413	CLEC12A	2.03773	GO:0050776~regulation of immune response
	60504	IL21R	2.03518
	71998	SLC25A35	2.02784
	71740	NECTIN4	2.02781	GO:0007155~cell adhesion
	620695	GM13889	2.02744
	74748	SLAMF8	2.02675
	12526	CD8B1	2.02546	GO:0002250~adaptive immune response;GO:0002376~immune system process
	12479	CD1D1	2.02395	GO:0042102~positive regulation of T cell proliferation;GO:0002376~immune system process;GO:0045087~innate immune response;GO:0050776~regulation of immune response;GO:0019882~antigen processing and presentation
	72480	TSPYL4	2.02286
	12775	CCR7	2.02256	GO:0006935~chemotaxis;GO:0006954~inflammatory response;GO:0010759~positive regulation of macrophage chemotaxis;GO:0032735~positive regulation of interleukin-12 production;GO:0007165~signal transduction;GO:0032760~positive regulation of tumor necrosis factor production;GO:0006955~immune response;GO:0042102~positive regulation of T cell proliferation;GO:0032496~response to lipopolysaccharide;GO:005…
	225884	GSTP3	2.02061
	54371	CHST2	2.01963	GO:0006954~inflammatory response
	16513	KCNJ10	2.01924
	213439	GPR174	2.01858	GO:0007165~signal transduction
	74080	NMNAT3	2.01391
	57781	CD200R1	2.01212
	71712	DRAM1	2.01211
	20733	SPINT2	2.01129
	214359	TMEM51	2.00414
	16634	KLRA3	2.00011	GO:0007155~cell adhesion
	192198	LRRC4	1.9972
	66864	CLEC14A	1.99411
	20363	SELENOP	1.9929
	17079	CD180	1.98996	GO:0002224~toll-like receptor signaling pathway;GO:0006954~inflammatory response;GO:0045087~innate immune response;GO:0002376~immune system process
	21939	CD40	1.98936	GO:0042832~defense response to protozoan;GO:0050776~regulation of immune response;GO:0006954~inflammatory response;GO:0051092~positive regulation of NF-kappaB transcription factor activity;GO:0032735~positive regulation of interleukin-12 production;GO:0032496~response to lipopolysaccharide;GO:0002376~immune system process
	76633	1700112E06RIK	1.98826
	18173	SLC11A1	1.98724	GO:0032496~response to lipopolysaccharide;GO:0034341~response to interferon-gamma;GO:0050766~positive regulation of phagocytosis;GO:0032729~positive regulation of interferon-gamma production;GO:0042832~defense response to protozoan;GO:0006954~inflammatory response
	77889	LBH	1.98696
	12606	CEBPA	1.98442
	94185	TNFRSF21	1.98119	GO:0030889~negative regulation of B cell proliferation;GO:0002250~adaptive immune response;GO:0032496~response to lipopolysaccharide;GO:0006954~inflammatory response;GO:0050852~T cell receptor signaling pathway;GO:0042130~negative regulation of T cell proliferation;GO:0007165~signal transduction;GO:0002376~immune system process
	17444	GRAP2	1.97843
	19395	RASGRP2	1.97544	GO:0035556~intracellular signal transduction
	213391	RASSF4	1.97389	GO:0007165~signal transduction
	22371	VWF	1.97368	GO:0007155~cell adhesion
	230787	THEMIS2	1.96958	GO:0002376~immune system process;GO:0050852~T cell receptor signaling pathway;GO:0006954~inflammatory response
	17476	MPEG1	1.96938
	12842	COL1A1	1.96937	GO:0030335~positive regulation of cell migration
	414084	TNIP3	1.96874
	69064	FUOM	1.96846
	72690	GRRP1	1.96641
	231932	GIMAP7	1.96619
	94332	CADM3	1.96199	GO:0007155~cell adhesion
	72535	ALDH1B1	1.95751
	16949	LOXL1	1.95606	GO:0032496~response to lipopolysaccharide
	19331	RAB19	1.95604
	317758	GIMAP9	1.95538
	71310	TBC1D9	1.95471
	13482	DPP4	1.95469	GO:0007155~cell adhesion;GO:0042110~T cell activation;GO:0031295~T cell costimulation
	108897	AIF1L	1.95319
	68910	ZFP467	1.95133
	83408	GIMAP3	1.95096
	63986	GMFG	1.95061
	230991	FNDC10	1.95019
	22780	IKZF3	1.94871
	546546	SERPINA3H	1.94839
	20230	SATB1	1.94636	GO:0042110~T cell activation
	21926	TNF	1.94284	GO:0032729~positive regulation of interferon-gamma production;GO:0007165~signal transduction;GO:0006954~inflammatory response;GO:0050715~positive regulation of cytokine secretion;GO:0050766~positive regulation of phagocytosis;GO:0032496~response to lipopolysaccharide;GO:0051092~positive regulation of NF-kappaB transcription factor activity;GO:0050729~positive regulation of inflammatory response;G…
	30794	PDLIM4	1.94183
	22341	VEGFC	1.94152	GO:0045766~positive regulation of angiogenesis
	14744	GPR65	1.93885	GO:0007165~signal transduction
	66109	TSPAN13	1.93832	GO:0007166~cell surface receptor signaling pathway
	67844	RAB32	1.93062	GO:0019882~antigen processing and presentation
	27007	KLRK1	1.92288	GO:0050830~defense response to Gram-positive bacterium;GO:0045087~innate immune response;GO:0032729~positive regulation of interferon-gamma production;GO:0002376~immune system process;GO:0045954~positive regulation of natural killer cell mediated cytotoxicity;GO:0002250~adaptive immune response
	81897	TLR9	1.92165	GO:0002224~toll-like receptor signaling pathway;GO:0006954~inflammatory response;GO:0007165~signal transduction;GO:0002376~immune system process;GO:0032735~positive regulation of interleukin-12 production;GO:0032733~positive regulation of interleukin-10 production;GO:0032760~positive regulation of tumor necrosis factor production;GO:0009615~response to virus;GO:0006955~immune response;GO:0050729~…
	11980	ATP8A1	1.91617	GO:0030335~positive regulation of cell migration
	12180	SMYD1	1.9146
	29863	PDE7B	1.91393	GO:0007165~signal transduction
	21954	TNNI3	1.91106
	218877	SEMA3G	1.91104	GO:0030335~positive regulation of cell migration
	11816	APOE	1.90676	GO:0050728~negative regulation of inflammatory response
	71648	OPTN	1.90637
	13610	S1PR3	1.9062	GO:0007165~signal transduction;GO:0001816~cytokine production;GO:0006954~inflammatory response
	12986	CSF3R	1.90617	GO:0007155~cell adhesion;GO:0030593~neutrophil chemotaxis
	278097	ARMCX6	1.90456
	24063	SPRY1	1.90243
	14525	GCSAM	1.90192
	72054	CYP4F18	1.90055	GO:0008217~regulation of blood pressure
	232406	BC035044	1.89629
	22035	TNFSF10	1.89586	GO:0006955~immune response
	16592	FABP5	1.89337
	217151	ARL5C	1.89268
	67731	FBXO32	1.89204
	14362	FZD1	1.89193	GO:0007166~cell surface receptor signaling pathway;GO:0007165~signal transduction
	243374	GIMAP8	1.89154
	99543	OLFML3	1.88829
	14191	FGR	1.88811	GO:0018108~peptidyl-tyrosine phosphorylation;GO:0002376~immune system process;GO:0045087~innate immune response;GO:0050715~positive regulation of cytokine secretion;GO:0050830~defense response to Gram-positive bacterium;GO:0014068~positive regulation of phosphatidylinositol 3-kinase signaling;GO:0030335~positive regulation of cell migration
	66469	FAM213B	1.88757
	26888	CLEC4A2	1.88518	GO:0002250~adaptive immune response;GO:0002376~immune system process;GO:0045087~innate immune response
	68404	NRN1	1.88099
	226527	BC026585	1.87988
	17132	MAF	1.87893	GO:0001816~cytokine production
	53314	BATF	1.8788	GO:0042832~defense response to protozoan;GO:0001816~cytokine production
	52685	CD300LG	1.87721	GO:0002376~immune system process
	60533	CD274	1.87673	GO:0030335~positive regulation of cell migration;GO:0007166~cell surface receptor signaling pathway;GO:0031295~T cell costimulation;GO:0006955~immune response;GO:0042102~positive regulation of T cell proliferation;GO:0007165~signal transduction;GO:0042130~negative regulation of T cell proliferation
	15002	H2-OB	1.87586	GO:0002504~antigen processing and presentation of peptide or polysaccharide antigen via MHC class II;GO:0006955~immune response
	17474	CLEC4D	1.8745	GO:0045087~innate immune response;GO:0002250~adaptive immune response;GO:0002376~immune system process
	76071	JAKMIP1	1.87234
	319468	PPM1H	1.8711
	83964	JAM3	1.87007	GO:0002250~adaptive immune response;GO:0007155~cell adhesion
	16428	ITK	1.86897	GO:0050852~T cell receptor signaling pathway;GO:0045087~innate immune response;GO:0001816~cytokine production;GO:0035556~intracellular signal transduction;GO:0002250~adaptive immune response;GO:0002376~immune system process
	105439	SLAIN1	1.86866
	13733	ADGRE1	1.8683	GO:0002250~adaptive immune response;GO:0002376~immune system process;GO:0007165~signal transduction;GO:0007166~cell surface receptor signaling pathway
	67434	ANKRD33B	1.86569
	12525	CD8A	1.86541	GO:0007166~cell surface receptor signaling pathway;GO:0050850~positive regulation of calcium-mediated signaling;GO:0002250~adaptive immune response;GO:0042110~T cell activation;GO:0002376~immune system process
	210757	THEMIS	1.86348	GO:0050852~T cell receptor signaling pathway;GO:0002376~immune system process;GO:0002250~adaptive immune response
	53867	COL5A3	1.86221
	71398	5430427O19RIK	1.86153
	216725	ADAMTS2	1.86099
	432555	GM5431	1.85981	GO:0035458~cellular response to interferon-beta
	140497	CD300C2	1.85978	GO:0050715~positive regulation of cytokine secretion;GO:0002376~immune system process
	11492	ADAM19	1.85937
	71939	APOL6	1.8588
	14783	GRB10	1.85843	GO:0007165~signal transduction
	67893	TMEM86A	1.85804
	11754	AOC3	1.8567	GO:0008217~regulation of blood pressure;GO:0007155~cell adhesion
	18133	NOV	1.85419	GO:0050728~negative regulation of inflammatory response;GO:0007155~cell adhesion;GO:0060326~cell chemotaxis
	66889	RNF128	1.85395
	13058	CYBB	1.85376	GO:0006954~inflammatory response;GO:0045766~positive regulation of angiogenesis;GO:0045087~innate immune response
	14590	GGH	1.85358
	320292	RASGEF1B	1.8535
	17470	CD200	1.85277	GO:0050776~regulation of immune response
	100039968	TMEM35B	1.85107
	68010	BAMBI	1.85037
	68428	STEAP3	1.84836
	338368	FAM109B	1.84676
	22249	UNC13B	1.84674	GO:0035556~intracellular signal transduction
	14710	GNGT2	1.84485	GO:0007165~signal transduction
	57740	STK32C	1.84388	GO:0035556~intracellular signal transduction
	68423	ANKRD13D	1.84349
	14998	H2-DMA	1.84209	GO:0002376~immune system process;GO:0006955~immune response;GO:0019882~antigen processing and presentation;GO:0019886~antigen processing and presentation of exogenous peptide antigen via MHC class II;GO:0002504~antigen processing and presentation of peptide or polysaccharide antigen via MHC class II
	69781	1600010M07RIK	1.84046
	56375	B4GALT4	1.8402
	140795	P2RY14	1.83895	GO:0006955~immune response;GO:0007165~signal transduction
	381290	ATP2B4	1.83877
	72472	SLC16A10	1.83865
	225861	SNX32	1.83757
	626578	GBP10	1.83706	GO:0071346~cellular response to interferon-gamma;GO:0042832~defense response to protozoan;GO:0050830~defense response to Gram-positive bacterium
	224840	TREML4	1.83545
	21940	CD27	1.83464	GO:0032496~response to lipopolysaccharide;GO:0006955~immune response;GO:0006954~inflammatory response
	56696	GPR132	1.83361	GO:0007165~signal transduction
	226777	C130074G19RIK	1.83261
	70423	TSPAN15	1.83201	GO:0007166~cell surface receptor signaling pathway
	16154	IL10RA	1.83178	GO:0032496~response to lipopolysaccharide
	100637	N4BP2L1	1.82948
	215113	SLC43A2	1.82904
	217169	TNS4	1.82805
	13048	CUX2	1.82742
	80885	HCAR2	1.82654	GO:0007165~signal transduction
	269295	RTN4RL2	1.82595
	14702	GNG2	1.82592	GO:0007165~signal transduction
	60440	IIGP1	1.82592	GO:0002376~immune system process;GO:0045087~innate immune response;GO:0042832~defense response to protozoan;GO:0035458~cellular response to interferon-beta
	24050	SEPT3	1.82347
	13611	S1PR4	1.82286	GO:0007165~signal transduction
	21636	TRGV2	1.81937
	75686	NUDT16	1.81925
	12477	CTLA4	1.8192	GO:0050853~B cell receptor signaling pathway;GO:0006955~immune response;GO:0002250~adaptive immune response;GO:0002376~immune system process;GO:0030889~negative regulation of B cell proliferation;GO:0042130~negative regulation of T cell proliferation
	67980	GNPDA2	1.81863
	100125262	TRBC1	1.81476
	12501	CD3E	1.81298	GO:0050870~positive regulation of T cell activation;GO:0042102~positive regulation of T cell proliferation;GO:0007166~cell surface receptor signaling pathway;GO:0032729~positive regulation of interferon-gamma production;GO:0002376~immune system process;GO:0031295~T cell costimulation;GO:0050850~positive regulation of calcium-mediated signaling;GO:0050852~T cell receptor signaling pathway
	320495	IPCEF1	1.80987
	100861753	GM21188	1.80944
	19253	PTPN18	1.80905
	170740	ZFP287	1.80752
	78917	4930455G09RIK	1.80741
	71607	SNX20	1.80579
	51801	RAMP1	1.80403
	14468	GBP2B	1.80367	GO:0002376~immune system process;GO:0071346~cellular response to interferon-gamma;GO:0035458~cellular response to interferon-beta;GO:0042832~defense response to protozoan;GO:0050830~defense response to Gram-positive bacterium
	11813	APOC2	1.80313
	236312	IFI209	1.803	GO:0035458~cellular response to interferon-beta
	12550	CDH1	1.80297	GO:0050776~regulation of immune response;GO:0007155~cell adhesion
	207704	GTPBP10	1.80248
	83382	SIGLECE	1.80155	GO:0050728~negative regulation of inflammatory response;GO:0007155~cell adhesion
	55991	PANX1	1.80129	GO:0050715~positive regulation of cytokine secretion
	386655	EID2	1.80129
	403202	A430093F15RIK	1.80078
	15566	HTR7	1.79964	GO:0007165~signal transduction
	15894	ICAM1	1.79832	GO:0007159~leukocyte cell-cell adhesion;GO:0051092~positive regulation of NF-kappaB transcription factor activity;GO:0007155~cell adhesion
	81913	BAMBI-PS1	1.79828
	74318	HOPX	1.79739
	245945	RBM47	1.79721
	170755	SGK3	1.79641	GO:0035556~intracellular signal transduction
	14872	GSTT2	1.79414
	381417	GM14085	1.79265
	20701	SERPINA1B	1.79255
	104086	CYP27A1	1.79104
	20299	CCL22	1.79092	GO:0006954~inflammatory response;GO:0006955~immune response;GO:0006935~chemotaxis;GO:0060326~cell chemotaxis;GO:0070098~chemokine-mediated signaling pathway;GO:0030593~neutrophil chemotaxis;GO:0071346~cellular response to interferon-gamma
	69189	MCEMP1	1.7907
	16401	ITGA4	1.79057	GO:0007159~leukocyte cell-cell adhesion;GO:0007155~cell adhesion
	14735	GPC4	1.79015
	15945	CXCL10	1.7863	GO:0070098~chemokine-mediated signaling pathway;GO:0032496~response to lipopolysaccharide;GO:0006955~immune response;GO:0009615~response to virus;GO:0030335~positive regulation of cell migration;GO:0006954~inflammatory response;GO:0006935~chemotaxis;GO:0060326~cell chemotaxis
	18768	PKIB	1.78576
	20849	STAT4	1.78513	GO:0007165~signal transduction
	70237	BHLHB9	1.78373
	67916	PLPP3	1.78338	GO:0007155~cell adhesion
	214854	NEURL3	1.78191
	208691	EIF5A2	1.78098
	14962	CFB	1.77932	GO:0045087~innate immune response;GO:0002376~immune system process
	631323	GM12250	1.77689
	93675	CLEC2I	1.77567	GO:0045671~negative regulation of osteoclast differentiation;GO:0050852~T cell receptor signaling pathway
	15061	IFI44L	1.77557	GO:0006955~immune response
	77864	YPEL2	1.77548
	12834	COL6A2	1.77529	GO:0007155~cell adhesion
	83671	SYTL2	1.77513
	56857	SLC37A2	1.77453
	625360	BC147527	1.77363
	231931	GIMAP6	1.76783
	17472	GBP4	1.76719	GO:0071346~cellular response to interferon-gamma
	18574	PDE1B	1.7669	GO:0007165~signal transduction
	67939	PRORSD1	1.76298
	57278	BCAM	1.7624	GO:0007155~cell adhesion
	19264	PTPRC	1.7624	GO:0007159~leukocyte cell-cell adhesion;GO:0030217~T cell differentiation;GO:0042102~positive regulation of T cell proliferation;GO:0050852~T cell receptor signaling pathway;GO:0050853~B cell receptor signaling pathway
	503550	KLRI1	1.76156
	252838	TOX	1.76101
	18566	PDCD1	1.75969	GO:0002376~immune system process
	414068	BACH2OS	1.75683
	319352	PIANP	1.75611
	232023	VOPP1	1.75596
	268973	NLRC4	1.75376	GO:0045087~innate immune response;GO:0051092~positive regulation of NF-kappaB transcription factor activity;GO:0002376~immune system process;GO:0006954~inflammatory response
	78070	CPT1C	1.75359
	241732	TSPYL3	1.75167
	19217	PTGER2	1.7515	GO:0007204~positive regulation of cytosolic calcium ion concentration;GO:0032496~response to lipopolysaccharide;GO:0007165~signal transduction;GO:0006954~inflammatory response
	78408	FAM131A	1.75143
	16173	IL18	1.75112	GO:0006955~immune response;GO:0014068~positive regulation of phosphatidylinositol 3-kinase signaling;GO:0006954~inflammatory response;GO:0032760~positive regulation of tumor necrosis factor production;GO:0032729~positive regulation of interferon-gamma production
	110168	GPR18	1.75006	GO:0007165~signal transduction
	13649	EGFR	1.74728	GO:0035556~intracellular signal transduction;GO:0018108~peptidyl-tyrosine phosphorylation;GO:0007165~signal transduction;GO:0050729~positive regulation of inflammatory response;GO:0007166~cell surface receptor signaling pathway;GO:0030335~positive regulation of cell migration
	54208	ARL6IP1	1.74698
	76408	ABCC3	1.74697
	100125263	TRBC2	1.74681
	72310	NKG7	1.74459
	14226	FKBP1B	1.74244	GO:0007204~positive regulation of cytosolic calcium ion concentration
	68126	FAHD2A	1.74012
	56496	TSPAN6	1.73858	GO:0007166~cell surface receptor signaling pathway
	233733	GALNT18	1.73758
	66166	S100A14	1.73752	GO:0032496~response to lipopolysaccharide
	11421	ACE	1.73752	GO:0008217~regulation of blood pressure;GO:0032496~response to lipopolysaccharide;GO:0050729~positive regulation of inflammatory response
	620913	GM12185	1.73675	GO:0035458~cellular response to interferon-beta
	14127	FCER1G	1.73577	GO:0007165~signal transduction;GO:0030593~neutrophil chemotaxis;GO:0032733~positive regulation of interleukin-10 production;GO:0019886~antigen processing and presentation of exogenous peptide antigen via MHC class II;GO:0050776~regulation of immune response;GO:0050766~positive regulation of phagocytosis;GO:0045087~innate immune response;GO:0032760~positive regulation of tumor necrosis factor prod…
	27052	AOAH	1.73555	GO:0050728~negative regulation of inflammatory response
	19354	RAC2	1.7353	GO:0006935~chemotaxis
	11898	ASS1	1.73487
	76453	PRSS23	1.73362
	20354	SEMA4D	1.73278	GO:0014068~positive regulation of phosphatidylinositol 3-kinase signaling;GO:0030335~positive regulation of cell migration
	68774	MS4A6D	1.73191
	12873	CPA3	1.73067
	108723	CARD11	1.72926	GO:0042102~positive regulation of T cell proliferation;GO:0051092~positive regulation of NF-kappaB transcription factor activity;GO:0050870~positive regulation of T cell activation;GO:0042110~T cell activation;GO:0007165~signal transduction;GO:0050776~regulation of immune response;GO:0031295~T cell costimulation
	66066	GNG11	1.7291	GO:0007165~signal transduction
	20555	SLFN1	1.7264	GO:0042130~negative regulation of T cell proliferation
	52589	NCALD	1.72621
	210503	ZFP677	1.72599
	18082	NIPSNAP1	1.72538
	235633	ALS2CL	1.72312
	72691	CALHM2	1.72056
	320782	TMEM154	1.71954
	675363	GM9640	1.71947
	54670	ATP8B1	1.714
	12517	CD72	1.71182
	78309	CUL9	1.71
	108089	RNF144A	1.70912
	544817	ARHGAP27	1.70858	GO:0007165~signal transduction
	102626	MAPKAPK3	1.70814	GO:0007166~cell surface receptor signaling pathway;GO:0002224~toll-like receptor signaling pathway;GO:0032496~response to lipopolysaccharide
	12506	CD48	1.70664	GO:0007165~signal transduction;GO:0042110~T cell activation
	23833	CD52	1.70655
	66412	ARRDC4	1.70588	GO:0007165~signal transduction
	21897	TLR1	1.70519	GO:0006955~immune response;GO:0002224~toll-like receptor signaling pathway;GO:0006954~inflammatory response;GO:0007165~signal transduction;GO:0002376~immune system process;GO:0045087~innate immune response
	432466	GM5424	1.70413
	17228	CMA1	1.70407	GO:0045766~positive regulation of angiogenesis;GO:0006955~immune response
	101543	WTIP	1.70401
	66892	EIF4E3	1.70328
	320148	B430306N03RIK	1.70241
	74596	CDS1	1.70205
	76263	GSTK1	1.70053
	245126	TARM1	1.69953
	242297	FAM110B	1.6977
	73914	IRAK3	1.69684	GO:0009615~response to virus;GO:0007165~signal transduction;GO:0051092~positive regulation of NF-kappaB transcription factor activity;GO:0032496~response to lipopolysaccharide
	20400	SH2D1A	1.69664	GO:0045087~innate immune response;GO:0002376~immune system process;GO:0045954~positive regulation of natural killer cell mediated cytotoxicity;GO:0002250~adaptive immune response
	19219	PTGER4	1.69472	GO:0050729~positive regulation of inflammatory response;GO:0032496~response to lipopolysaccharide;GO:0007165~signal transduction;GO:0007204~positive regulation of cytosolic calcium ion concentration;GO:0050728~negative regulation of inflammatory response;GO:0050715~positive regulation of cytokine secretion
	232078	THNSL2	1.69302
	54445	UNC93B1	1.69135	GO:0019886~antigen processing and presentation of exogenous peptide antigen via MHC class II;GO:0002224~toll-like receptor signaling pathway;GO:0019882~antigen processing and presentation;GO:0002250~adaptive immune response;GO:0002376~immune system process;GO:0045087~innate immune response
	380713	SCARF1	1.69093	GO:0007155~cell adhesion
	74901	KBTBD11	1.68835
	277360	PREX1	1.68738	GO:0030335~positive regulation of cell migration;GO:0030593~neutrophil chemotaxis;GO:0030217~T cell differentiation;GO:0035556~intracellular signal transduction
	20970	SDC3	1.68737	GO:0007155~cell adhesion
	12398	CBFA2T3	1.6865
	98365	SLAMF9	1.68519
	328830	A530064D06RIK	1.68432
	69769	TNFAIP8L2	1.68218	GO:0045087~innate immune response;GO:0050728~negative regulation of inflammatory response;GO:0002376~immune system process
	109676	ANK2	1.68206	GO:0007165~signal transduction
	14239	FOXS1	1.68048
	16407	ITGAE	1.68031	GO:0007155~cell adhesion
	243655	KLRE1	1.67963	GO:0032729~positive regulation of interferon-gamma production;GO:0045954~positive regulation of natural killer cell mediated cytotoxicity
	107526	GIMAP4	1.67925
	225471	TICAM2	1.67674	GO:0002376~immune system process;GO:0007165~signal transduction;GO:0032729~positive regulation of interferon-gamma production;GO:0045087~innate immune response;GO:0006954~inflammatory response
	227541	CAMK1D	1.67658	GO:0006954~inflammatory response;GO:0050766~positive regulation of phagocytosis
	59093	PCBP3	1.67538
	216991	ADAP2	1.67227
	209773	DENND2A	1.67223
	16205	GIMAP1	1.67201	GO:0030217~T cell differentiation
	76074	GBP8	1.67177	GO:0071346~cellular response to interferon-gamma
	13070	CYP11A1	1.66975
	29817	IGFBP7	1.66908	GO:0007155~cell adhesion
	78473	SKAP1	1.66852	GO:0002250~adaptive immune response;GO:0002376~immune system process;GO:0050852~T cell receptor signaling pathway
	16178	IL1R2	1.66766
	12408	CBR1	1.66672
	14103	FASL	1.66608	GO:0006955~immune response;GO:0032496~response to lipopolysaccharide
	277203	TM4SF19	1.66606
	14073	FAAH	1.66507
	12984	CSF2RB2	1.66463
	14281	FOS	1.66212	GO:0032496~response to lipopolysaccharide
	226778	MARK1	1.66092	GO:0035556~intracellular signal transduction
	109979	ART3	1.65937
	20530	SLC31A2	1.65908
	100043636	AI662270	1.65734
	16822	LCP2	1.65696	GO:0035556~intracellular signal transduction;GO:0050852~T cell receptor signaling pathway;GO:0006955~immune response
	215512	FAM117A	1.65644
	73656	MS4A6C	1.65581
	12227	BTG2	1.65576
	54204	SEPT1	1.65053
	12483	CD22	1.64978	GO:0007166~cell surface receptor signaling pathway;GO:0007155~cell adhesion
	108899	2700081O15RIK	1.64945
	22637	ZAP70	1.6469	GO:0050850~positive regulation of calcium-mediated signaling;GO:0006954~inflammatory response;GO:0050852~T cell receptor signaling pathway;GO:0018108~peptidyl-tyrosine phosphorylation;GO:0002376~immune system process;GO:0006955~immune response;GO:0050853~B cell receptor signaling pathway;GO:0045087~innate immune response;GO:0035556~intracellular signal transduction;GO:0002250~adaptive immune resp…
	17084	LY86	1.6437	GO:0045087~innate immune response;GO:0002376~immune system process;GO:0006954~inflammatory response
	20698	SPHK1	1.64359	GO:0045766~positive regulation of angiogenesis;GO:0051092~positive regulation of NF-kappaB transcription factor activity;GO:0030335~positive regulation of cell migration;GO:0006954~inflammatory response
	22781	IKZF4	1.64114
	18383	TNFRSF11B	1.64096	GO:0006954~inflammatory response;GO:0006955~immune response;GO:0032496~response to lipopolysaccharide;GO:0007165~signal transduction
	330173	2610524H06RIK	1.64014
	102871	D330045A20RIK	1.64007
	107747	ALDH1L1	1.63941
	16145	IGTP	1.63787	GO:0035458~cellular response to interferon-beta
	14388	GAB1	1.63767	GO:0007165~signal transduction
	100037283	RNASET2A	1.63524
	13723	EMB	1.63437	GO:0007155~cell adhesion
	277154	NYNRIN	1.63418
	16889	LIPA	1.63319	GO:0006954~inflammatory response;GO:0001816~cytokine production
	27083	XLR4B	1.63283
	232288	FRMD4B	1.63264
	18761	PRKCQ	1.63258	GO:0006954~inflammatory response;GO:0060326~cell chemotaxis;GO:0035556~intracellular signal transduction;GO:0051092~positive regulation of NF-kappaB transcription factor activity;GO:0002376~immune system process;GO:0050870~positive regulation of T cell activation;GO:0042102~positive regulation of T cell proliferation
	74463	EXOC3L2	1.63238
	16019	IGHM	1.63158	GO:0050853~B cell receptor signaling pathway;GO:0019882~antigen processing and presentation;GO:0045087~innate immune response
	68318	APH1C	1.6314
	12593	CDYL	1.62997
	16880	LIFR	1.62979
	230766	FAM167B	1.62588
	338362	UST	1.62422
	226695	IFI205	1.62389	GO:0035458~cellular response to interferon-beta
	76429	LHPP	1.62358
	19735	RGS2	1.62252
	13003	VCAN	1.62203	GO:0007155~cell adhesion
	22646	ZFP105	1.6217
	19265	PTPRCAP	1.61967
	20556	SLFN2	1.61879
	16188	IL3RA	1.61764
	54324	ARHGEF5	1.6174	GO:0035556~intracellular signal transduction
	71862	GPR160	1.61605	GO:0007165~signal transduction
	15109	HAL	1.61552
	15162	HCK	1.6128	GO:0006954~inflammatory response;GO:0050830~defense response to Gram-positive bacterium;GO:0045087~innate immune response;GO:0002376~immune system process;GO:0018108~peptidyl-tyrosine phosphorylation
	237256	ZC3H12D	1.61191	GO:0042130~negative regulation of T cell proliferation
	19332	RAB20	1.6107
	209588	SECTM1A	1.6077	GO:0006955~immune response
	26357	ABCG2	1.60724
	215243	TRAF3IP3	1.60642
	328795	UBASH3A	1.60359
	15213	HEY1	1.60332
	70415	STK26	1.60128
	621080	AI429214	1.60085
	171285	HAVCR2	1.60056	GO:0006954~inflammatory response;GO:0032729~positive regulation of interferon-gamma production;GO:0042130~negative regulation of T cell proliferation;GO:0002376~immune system process;GO:0050830~defense response to Gram-positive bacterium;GO:0045087~innate immune response;GO:0042102~positive regulation of T cell proliferation;GO:0002250~adaptive immune response
	228788	CCM2L	1.6
	27375	TJP3	1.59681
	233744	SPON1	1.59512	GO:0007155~cell adhesion
	269604	GPR157	1.59408	GO:0007166~cell surface receptor signaling pathway;GO:0007165~signal transduction
	58207	SLC43A3	1.58944
	12522	CD83	1.58758	GO:0007165~signal transduction;GO:0032733~positive regulation of interleukin-10 production
	13819	EPAS1	1.58751
	14865	GSTM4	1.58702
	22324	VAV1	1.58669	GO:0006955~immune response;GO:0045954~positive regulation of natural killer cell mediated cytotoxicity;GO:0030593~neutrophil chemotaxis;GO:0030217~T cell differentiation;GO:0042110~T cell activation;GO:0035556~intracellular signal transduction
	110454	LY6A	1.58551
	74032	SDR42E1	1.58481
	12774	CCR5	1.58474	GO:0007204~positive regulation of cytosolic calcium ion concentration;GO:0050729~positive regulation of inflammatory response;GO:0007165~signal transduction;GO:0006954~inflammatory response;GO:0006955~immune response;GO:0006935~chemotaxis;GO:0032760~positive regulation of tumor necrosis factor production
	100124675	TRBV13-2	1.58384
	20345	SELPLG	1.5819	GO:0007155~cell adhesion
	15953	IFI47	1.58169	GO:0035458~cellular response to interferon-beta
	215653	RASSF2	1.58111	GO:0007165~signal transduction
	66184	RPS4L	1.58093
	67416	ARMCX2	1.58092
	19261	SIRPA	1.57968	GO:0050766~positive regulation of phagocytosis
	104759	PLD4	1.57796
	18131	NOTCH3	1.57712
	12182	BST1	1.57669
	20365	SERF1	1.57641
	16449	JAG1	1.5744
	215789	PHACTR2	1.57429
	320712	ABI3BP	1.57427
	331004	SLC9A9	1.57296
	18987	POU2F2	1.57272
	382045	ADGRG5	1.5719	GO:0007166~cell surface receptor signaling pathway;GO:0007165~signal transduction
	634650	GBP11	1.57145
	229898	GBP5	1.57074	GO:0071346~cellular response to interferon-gamma;GO:0002376~immune system process;GO:0006954~inflammatory response
	231821	ADAP1	1.56926
	20351	SEMA4A	1.56905	GO:0002250~adaptive immune response;GO:0002376~immune system process;GO:0030335~positive regulation of cell migration
	12508	CD53	1.56822	GO:0007166~cell surface receptor signaling pathway
	100503190	GM19585	1.5681
	83490	PIK3AP1	1.56795	GO:0014068~positive regulation of phosphatidylinositol 3-kinase signaling
	13034	CTSE	1.56782	GO:0019886~antigen processing and presentation of exogenous peptide antigen via MHC class II
	11931	ATP1B1	1.5678	GO:0007155~cell adhesion
	16542	KDR	1.567	GO:0030335~positive regulation of cell migration;GO:0050850~positive regulation of calcium-mediated signaling;GO:0014068~positive regulation of phosphatidylinositol 3-kinase signaling;GO:0007204~positive regulation of cytosolic calcium ion concentration;GO:0018108~peptidyl-tyrosine phosphorylation;GO:0045766~positive regulation of angiogenesis
	74734	RHOH	1.56687	GO:0030217~T cell differentiation
	259277	KLK8	1.56565
	381484	GM5150	1.56538
	12495	ENTPD1	1.56517
	19156	PSAP	1.56507
	24059	SLCO2A1	1.56459
	12111	BGN	1.56243
	229323	GPR171	1.56061	GO:0007165~signal transduction
	320407	KLRI2	1.56041
	14129	FCGR1	1.55843	GO:0045087~innate immune response;GO:0050766~positive regulation of phagocytosis;GO:0002376~immune system process;GO:0050776~regulation of immune response;GO:0007166~cell surface receptor signaling pathway
	67255	ZFP422	1.55816
	269346	SLC28A2	1.55766
	19201	PSTPIP2	1.55734
	20312	CX3CL1	1.55716	GO:0006954~inflammatory response;GO:0030335~positive regulation of cell migration;GO:0006935~chemotaxis;GO:0060326~cell chemotaxis;GO:0007155~cell adhesion;GO:0030593~neutrophil chemotaxis;GO:0010759~positive regulation of macrophage chemotaxis;GO:0006955~immune response;GO:0070098~chemokine-mediated signaling pathway;GO:0050729~positive regulation of inflammatory response;GO:0071346~cellular res…
	245857	SSH3	1.55442
	15234	HGF	1.55423	GO:0030335~positive regulation of cell migration;GO:0014068~positive regulation of phosphatidylinositol 3-kinase signaling;GO:0060326~cell chemotaxis;GO:0050728~negative regulation of inflammatory response;GO:0032733~positive regulation of interleukin-10 production;GO:0045766~positive regulation of angiogenesis
	73942	FAM151B	1.55411
	100101484	TRAC	1.5541
	21859	TIMP3	1.55386
	67260	CERS4	1.55369
	434325	TMEM221	1.55251
	230815	MAN1C1	1.55221
	109270	PRR5	1.5522	GO:0030335~positive regulation of cell migration;GO:0014068~positive regulation of phosphatidylinositol 3-kinase signaling
	54409	RAMP2	1.55147	GO:0045766~positive regulation of angiogenesis;GO:0008217~regulation of blood pressure
	23900	HCST	1.55145	GO:0050776~regulation of immune response;GO:0014068~positive regulation of phosphatidylinositol 3-kinase signaling
	12228	BTG3	1.55107
	67971	TPPP3	1.55045
	17196	MBP	1.54792
	257632	NOD2	1.54534	GO:0002376~immune system process;GO:0032735~positive regulation of interleukin-12 production;GO:0007165~signal transduction;GO:0032733~positive regulation of interleukin-10 production;GO:0006954~inflammatory response;GO:0051092~positive regulation of NF-kappaB transcription factor activity;GO:0032496~response to lipopolysaccharide;GO:0035556~intracellular signal transduction;GO:0045087~innate imm…
	76117	ARHGAP15	1.54525	GO:0007165~signal transduction
	102371	MYZAP	1.5445	GO:0035556~intracellular signal transduction
	67981	HORMAD1	1.54374
	100034251	WFDC17	1.5428
	12700	CISH	1.53967	GO:0035556~intracellular signal transduction
	15483	HSD11B1	1.53569
	240754	LAX1	1.53471	GO:0006955~immune response;GO:0002250~adaptive immune response;GO:0002376~immune system process;GO:0035556~intracellular signal transduction
	74137	NUAK2	1.53446	GO:0035556~intracellular signal transduction
	17312	CLEC10A	1.53361
	232889	PLA2G4C	1.53068
	85308	EMC9	1.53047
	171171	NTNG2	1.53032
	54610	TBC1D8	1.52918
	68039	NMB	1.52802	GO:0007204~positive regulation of cytosolic calcium ion concentration
	12709	CKB	1.52791
	104111	ADCY3	1.52766	GO:0035556~intracellular signal transduction
	22778	IKZF1	1.52762	GO:0030217~T cell differentiation
	240047	MMP25	1.52574	GO:0006954~inflammatory response
	16818	LCK	1.52537	GO:0007166~cell surface receptor signaling pathway;GO:0050853~B cell receptor signaling pathway;GO:0045087~innate immune response;GO:0018108~peptidyl-tyrosine phosphorylation;GO:0050870~positive regulation of T cell activation;GO:0030217~T cell differentiation
	223732	LDOC1L	1.52429
	76041	CCDC125	1.52423
	320207	PIK3R5	1.52265
	18606	ENPP2	1.52227	GO:0006935~chemotaxis;GO:0060326~cell chemotaxis;GO:0006955~immune response
	18751	PRKCB	1.52226	GO:0050853~B cell receptor signaling pathway;GO:0002250~adaptive immune response;GO:0051092~positive regulation of NF-kappaB transcription factor activity;GO:0002376~immune system process;GO:0045766~positive regulation of angiogenesis;GO:0035556~intracellular signal transduction
	238871	PDE4D	1.52193	GO:0032729~positive regulation of interferon-gamma production;GO:0030593~neutrophil chemotaxis;GO:0007165~signal transduction;GO:0050852~T cell receptor signaling pathway
	17969	NCF1	1.52131	GO:0006954~inflammatory response;GO:0050830~defense response to Gram-positive bacterium
	12523	CD84	1.52131	GO:0045087~innate immune response;GO:0007155~cell adhesion;GO:0051092~positive regulation of NF-kappaB transcription factor activity;GO:0002376~immune system process;GO:0002250~adaptive immune response
	18124	NR4A3	1.5189
	57373	AKIP1	1.51736
	67596	TESPA1	1.5173
	66824	PYCARD	1.51698	GO:0006954~inflammatory response;GO:0002376~immune system process;GO:0032729~positive regulation of interferon-gamma production;GO:0032760~positive regulation of tumor necrosis factor production;GO:0050870~positive regulation of T cell activation;GO:0051092~positive regulation of NF-kappaB transcription factor activity;GO:0050766~positive regulation of phagocytosis;GO:0045087~innate immune respon…
	223433	FAM105A	1.51693
	21349	TAL1	1.51674
	77974	RDH12	1.51643
	107528	MAGEE1	1.51606
	319711	E230029C05RIK	1.51227
	76884	CYFIP2	1.51216	GO:0007155~cell adhesion
	238377	GPR68	1.51096	GO:0007165~signal transduction
	54199	CCRL2	1.50952	GO:0006935~chemotaxis;GO:0006954~inflammatory response;GO:0007165~signal transduction
	13032	CTSC	1.50924
	15944	IRGM1	1.50816	GO:0035458~cellular response to interferon-beta;GO:0045087~innate immune response;GO:0002376~immune system process
	20266	SCN1B	1.50723
	214459	FNBP1L	1.50579
	21936	TNFRSF18	1.5057	GO:0006955~immune response;GO:0006954~inflammatory response;GO:0032496~response to lipopolysaccharide
	17772	MTM1	1.50515
	14676	GNA15	1.50425	GO:0007165~signal transduction;GO:0007204~positive regulation of cytosolic calcium ion concentration
	21824	THBD	1.50396	GO:0032496~response to lipopolysaccharide
	17207	MCF2L	1.50372	GO:0035556~intracellular signal transduction
	58233	DNAJA4	1.50335
	22177	TYROBP	1.50312	GO:0045087~innate immune response
	70086	CYSLTR2	1.50281	GO:0045766~positive regulation of angiogenesis;GO:0007165~signal transduction
	53416	STK39	1.50276	GO:0008217~regulation of blood pressure;GO:0035556~intracellular signal transduction
	68939	RASL11B	1.50225	GO:0007165~signal transduction
	21391	TBXAS1	1.50192
	232201	ARHGAP25	1.50171	GO:0007165~signal transduction
	381810	LPAR5	1.50122	GO:0007165~signal transduction
	19241	TMSB4X	1.50012
	15163	HCLS1	1.49959	GO:0014068~positive regulation of phosphatidylinositol 3-kinase signaling
	20964	SYN1	1.49948
	54698	CRTAM	1.49936	GO:0050715~positive regulation of cytokine secretion;GO:0002376~immune system process;GO:0045954~positive regulation of natural killer cell mediated cytotoxicity;GO:0002250~adaptive immune response
	13549	DYRK1B	1.49902
	73390	MSL3L2	1.49807
	242669	AZIN2	1.49675
	59044	RNF130	1.49604
	67803	LIMD2	1.49318
	17857	MX1	1.49284	GO:0009615~response to virus;GO:0002376~immune system process;GO:0045087~innate immune response
	27405	ABCG3	1.48898
	11540	ADORA2A	1.4884	GO:0050728~negative regulation of inflammatory response;GO:0007165~signal transduction
	114301	PALMD	1.48791
	21687	TEK	1.48709	GO:0035556~intracellular signal transduction;GO:0018108~peptidyl-tyrosine phosphorylation;GO:0045766~positive regulation of angiogenesis;GO:0014068~positive regulation of phosphatidylinositol 3-kinase signaling
	70785	DENND1C	1.48663
	234395	USHBP1	1.48349
	170768	PFKFB3	1.48253
	74645	FAM46C	1.48117
	193385	FAM65B	1.48026
	16414	ITGB2	1.47872	GO:0030593~neutrophil chemotaxis;GO:0051092~positive regulation of NF-kappaB transcription factor activity;GO:0007159~leukocyte cell-cell adhesion;GO:0045766~positive regulation of angiogenesis;GO:0007155~cell adhesion
	108670	EPSTI1	1.47776
	27056	IRF5	1.4767	GO:0045087~innate immune response;GO:0002376~immune system process
	380686	CNRIP1	1.47591
	17227	MCPT4	1.47571	GO:0006955~immune response
	170743	TLR7	1.47524	GO:0006955~immune response;GO:0002224~toll-like receptor signaling pathway;GO:0006954~inflammatory response;GO:0045087~innate immune response;GO:0007165~signal transduction;GO:0002376~immune system process
	78255	RALGPS2	1.47361
	55932	GBP3	1.47359	GO:0071346~cellular response to interferon-gamma;GO:0042832~defense response to protozoan;GO:0035458~cellular response to interferon-beta;GO:0050830~defense response to Gram-positive bacterium
	213742	XIST	1.47329
	216984	EVI2B	1.47199
	85031	PLA1A	1.47144
	16182	IL18R1	1.47016	GO:0032729~positive regulation of interferon-gamma production;GO:0007165~signal transduction
	17916	MYO1F	1.46647	GO:0030335~positive regulation of cell migration;GO:0050830~defense response to Gram-positive bacterium
	66102	CXCL16	1.46528	GO:0030335~positive regulation of cell migration;GO:0006935~chemotaxis;GO:0034341~response to interferon-gamma
	207521	DTX4	1.46516
	14696	GNB4	1.4632	GO:0007165~signal transduction
	68728	TRP53INP2	1.4631
	18160	NPR1	1.461	GO:0035556~intracellular signal transduction;GO:0008217~regulation of blood pressure;GO:0007166~cell surface receptor signaling pathway
	106042	PRICKLE1	1.4605
	22156	TUFT1	1.45892	GO:0035556~intracellular signal transduction
	226652	ARHGAP30	1.4588	GO:0007165~signal transduction
	216439	AGAP2	1.45825	GO:0014068~positive regulation of phosphatidylinositol 3-kinase signaling
	26382	FGD2	1.4575
	243653	CLEC1A	1.45641
	99151	CERCAM	1.45504	GO:0007155~cell adhesion
	17067	LY6C1	1.4548
	224674	SLC37A1	1.45362
	76220	6530402F18RIK	1.45288
	224014	FGD4	1.45282
	233806	TMEM159	1.45098
	271221	RUBCNL	1.44963
	12260	C1QB	1.44943	GO:0045087~innate immune response;GO:0002376~immune system process
	242484	D630039A03RIK	1.44921
	66610	ABI3	1.44741	GO:0018108~peptidyl-tyrosine phosphorylation
	21934	TNFRSF11A	1.44461	GO:0051092~positive regulation of NF-kappaB transcription factor activity;GO:0032496~response to lipopolysaccharide;GO:0002250~adaptive immune response;GO:0006955~immune response
	16988	LST1	1.44383	GO:0006955~immune response;GO:0002376~immune system process
	84682	COX4I2	1.44382
	58222	RAB37	1.44276
	320435	RINL	1.44084
	212503	PAOX	1.44047
	19128	PROS1	1.43964	GO:0050766~positive regulation of phagocytosis
	11891	RAB27A	1.43915	GO:0019882~antigen processing and presentation;GO:0050766~positive regulation of phagocytosis
	66857	PLBD1	1.43911
	15368	HMOX1	1.43865	GO:0035556~intracellular signal transduction;GO:0045766~positive regulation of angiogenesis;GO:0008217~regulation of blood pressure
	12493	CD37	1.4372	GO:0007166~cell surface receptor signaling pathway;GO:0042832~defense response to protozoan
	69774	MS4A6B	1.43555
	80719	IGSF6	1.43523
	20723	SERPINB9	1.43458	GO:0006955~immune response
	52570	CCDC69	1.43242
	70350	BASP1	1.43205
	14345	FUT4	1.43061
	227671	GBGT1	1.42883
	58179	KLRC3	1.42823
	66514	ASRGL1	1.42784
	53424	TSNAX	1.42765
	99382	ABTB2	1.42717
	226123	MORN4	1.42716
	50768	DLC1	1.42613	GO:0007165~signal transduction
	100417514	ADH6B	1.4248
	74039	NFAM1	1.42361	GO:0035556~intracellular signal transduction;GO:0007165~signal transduction;GO:0050853~B cell receptor signaling pathway
	18733	PIRB	1.42331	GO:0002376~immune system process;GO:0002250~adaptive immune response
	207818	SMAGP	1.42274
	52855	LAIR1	1.42117
	110095	PYGL	1.41916
	16169	IL15RA	1.41893
	52150	KCNK6	1.41889
	75234	RNF19B	1.4182	GO:0002376~immune system process;GO:0002250~adaptive immune response
	17229	TPSB2	1.4173	GO:0006954~inflammatory response
	76432	2310001H17RIK	1.41518
	239570	TTC38	1.41363
	12509	CD59A	1.41268
	15242	HHEX	1.41205	GO:0007165~signal transduction
	19272	PTPRK	1.41118	GO:0007155~cell adhesion;GO:0007165~signal transduction
	14314	FSTL1	1.41058
	16658	MAFB	1.40928	GO:0045671~negative regulation of osteoclast differentiation
	234695	CARMIL2	1.40848	GO:0030335~positive regulation of cell migration;GO:0050852~T cell receptor signaling pathway;GO:0032729~positive regulation of interferon-gamma production;GO:0042102~positive regulation of T cell proliferation
	68255	TMEM86B	1.40814
	11486	ADA	1.40555	GO:0050728~negative regulation of inflammatory response;GO:0007155~cell adhesion;GO:0050870~positive regulation of T cell activation;GO:0042110~T cell activation;GO:0050850~positive regulation of calcium-mediated signaling
	70546	ZDHHC2	1.40486
	17912	MYO1B	1.40464
	68487	TMEM140	1.4034
	15042	H2-T24	1.40185
	16790	ANPEP	1.39642
	68507	PPFIA4	1.39603
	434219	TRIM30C	1.39582
	76438	RFTN1	1.39531	GO:0050852~T cell receptor signaling pathway;GO:0050853~B cell receptor signaling pathway
	241062	PGAP1	1.39462
	20708	SERPINB6B	1.39192
	241303	FAM78A	1.39087
	12262	C1QC	1.39014	GO:0045087~innate immune response;GO:0002376~immune system process
	12259	C1QA	1.3874	GO:0002376~immune system process;GO:0045087~innate immune response
	68738	ACSS1	1.38737
	20972	SYNGR1	1.38595
	328561	APOL10B	1.38442
	382551	CD300LD3	1.38131	GO:0002376~immune system process
	21912	TSPAN7	1.37926	GO:0007166~cell surface receptor signaling pathway
	22228	UCP2	1.37915
	16408	ITGAL	1.37841	GO:0007155~cell adhesion;GO:0042102~positive regulation of T cell proliferation;GO:0007159~leukocyte cell-cell adhesion;GO:0007166~cell surface receptor signaling pathway;GO:0050850~positive regulation of calcium-mediated signaling
	14017	EVI2A	1.3769
	80982	CEMIP	1.3766	GO:0030335~positive regulation of cell migration
	77799	SLA2	1.37567	GO:0002250~adaptive immune response;GO:0042110~T cell activation;GO:0002376~immune system process
	67525	TRIM62	1.37566	GO:0045087~innate immune response;GO:0051092~positive regulation of NF-kappaB transcription factor activity
	67111	NAAA	1.37332
	317757	GIMAP5	1.37166
	65221	SLC15A3	1.37066
	547253	PARP14	1.37021
	231287	ATP10D	1.36991
	74552	NIPAL3	1.36948
	105298	EPDR1	1.36853
	19229	PTK2B	1.3678	GO:0007166~cell surface receptor signaling pathway;GO:0045087~innate immune response;GO:0007204~positive regulation of cytosolic calcium ion concentration;GO:0070098~chemokine-mediated signaling pathway;GO:0045766~positive regulation of angiogenesis;GO:0002250~adaptive immune response;GO:0030335~positive regulation of cell migration;GO:0007155~cell adhesion;GO:0007165~signal transduction;GO:00181…
	15040	H2-T23	1.36738	GO:0032760~positive regulation of tumor necrosis factor production;GO:0050830~defense response to Gram-positive bacterium;GO:0002250~adaptive immune response;GO:0002376~immune system process
	78317	CCDC88B	1.36647	GO:0042832~defense response to protozoan;GO:0050870~positive regulation of T cell activation;GO:0042102~positive regulation of T cell proliferation
	73710	TUBB2B	1.36627
	50931	IL27RA	1.36608	GO:0050830~defense response to Gram-positive bacterium;GO:0032729~positive regulation of interferon-gamma production
	70617	5730508B09RIK	1.36571
	20375	SPI1	1.36279
	664994	ISOC2A	1.35779
	228911	TSHZ2	1.35703
	13139	DGKA	1.355	GO:0035556~intracellular signal transduction
	68140	TIGD2	1.35229
	240327	GM4951	1.35222	GO:0035458~cellular response to interferon-beta
	54650	SFMBT1	1.35219
	353342	PEG13	1.35143
	212980	SLC45A3	1.3513
	19271	PTPRJ	1.35087	GO:0010759~positive regulation of macrophage chemotaxis
	282663	SERPINB1B	1.3507
	381524	AI427809	1.35
	14544	GDA	1.34996
	270152	JAML	1.34928
	94176	DOCK2	1.34908	GO:0042110~T cell activation;GO:0050766~positive regulation of phagocytosis;GO:0006935~chemotaxis
	328833	TREML2	1.34728	GO:0042110~T cell activation
	211228	LRRC25	1.34598
	74191	P2RY13	1.34584	GO:0007165~signal transduction
	12229	BTK	1.34543	GO:0035556~intracellular signal transduction;GO:0018108~peptidyl-tyrosine phosphorylation;GO:0002250~adaptive immune response;GO:0002376~immune system process;GO:0045087~innate immune response;GO:0030889~negative regulation of B cell proliferation
	59308	EMCN	1.34002
	57757	PGLYRP2	1.33985	GO:0050830~defense response to Gram-positive bacterium;GO:0002376~immune system process
	20660	SORL1	1.33915
	20491	SLA	1.33783
	72828	UBASH3B	1.33743	GO:0045671~negative regulation of osteoclast differentiation
	12326	CAMK4	1.33581	GO:0006954~inflammatory response;GO:0007165~signal transduction;GO:0035556~intracellular signal transduction;GO:0002376~immune system process;GO:0002250~adaptive immune response
	11749	ANXA6	1.33457
	18019	NFATC2	1.33396	GO:0050853~B cell receptor signaling pathway;GO:0001816~cytokine production
	68279	MCOLN2	1.33241
	18707	PIK3CD	1.3317	GO:0045087~innate immune response;GO:0002376~immune system process;GO:0002250~adaptive immune response;GO:0030335~positive regulation of cell migration;GO:0006954~inflammatory response;GO:0007166~cell surface receptor signaling pathway;GO:0006935~chemotaxis
	24088	TLR2	1.32859	GO:0045087~innate immune response;GO:0051092~positive regulation of NF-kappaB transcription factor activity;GO:0050729~positive regulation of inflammatory response;GO:0032496~response to lipopolysaccharide;GO:0006955~immune response;GO:0032760~positive regulation of tumor necrosis factor production;GO:0050830~defense response to Gram-positive bacterium;GO:0032733~positive regulation of interleuki…
	72318	CYTH4	1.32615
	14425	GALNT3	1.32536
	26364	ADGRE5	1.3248	GO:0007166~cell surface receptor signaling pathway;GO:0007165~signal transduction;GO:0007155~cell adhesion
	73341	ARHGEF6	1.32244	GO:0035556~intracellular signal transduction
	229521	SYT11	1.31871
	234214	SORBS2	1.31717	GO:0007155~cell adhesion
	15451	HPN	1.31677
	12267	C3AR1	1.3161	GO:0010759~positive regulation of macrophage chemotaxis;GO:0008217~regulation of blood pressure;GO:0007165~signal transduction;GO:0030335~positive regulation of cell migration;GO:0006954~inflammatory response;GO:0006935~chemotaxis;GO:0007204~positive regulation of cytosolic calcium ion concentration;GO:0045766~positive regulation of angiogenesis
	16456	F11R	1.31606	GO:0007155~cell adhesion
	217356	TMC8	1.31604
	384009	GLIPR2	1.31569
	14469	GBP2	1.31542	GO:0071346~cellular response to interferon-gamma;GO:0042832~defense response to protozoan;GO:0035458~cellular response to interferon-beta;GO:0050830~defense response to Gram-positive bacterium
	19222	PTGIR	1.31513	GO:0007204~positive regulation of cytosolic calcium ion concentration;GO:0032496~response to lipopolysaccharide;GO:0007165~signal transduction;GO:0006954~inflammatory response
	106512	GPSM3	1.31483	GO:0050729~positive regulation of inflammatory response
	19672	RCN1	1.31288
	229900	GBP7	1.31145	GO:0071346~cellular response to interferon-gamma;GO:0042832~defense response to protozoan;GO:0050830~defense response to Gram-positive bacterium
	104099	ITGA9	1.31142	GO:0030593~neutrophil chemotaxis;GO:0007155~cell adhesion
	54396	IRGM2	1.3109	GO:0042832~defense response to protozoan;GO:0035458~cellular response to interferon-beta;GO:0034341~response to interferon-gamma
	14579	GEM	1.31067	GO:0007165~signal transduction
	107769	TM6SF1	1.31055
	18193	NSD1	1.31024
	54153	RASA4	1.30937	GO:0035556~intracellular signal transduction;GO:0007165~signal transduction
	54712	PLXNC1	1.30892	GO:0007165~signal transduction
	56325	ABCB9	1.30863
	20540	SLC7A7	1.30814
	108995	TBC1D10C	1.30608
	84094	PLVAP	1.30549
	26411	MAP4K1	1.30512	GO:0035556~intracellular signal transduction
	12925	CRIP1	1.30423
	74048	VSIR	1.30417
	56248	AK3	1.30385
	70784	RASL12	1.30286	GO:0007165~signal transduction
	14667	GM2A	1.30109
	217826	KCNK13	1.29907
	329910	ACOT11	1.29873	GO:0035556~intracellular signal transduction
	74131	SASH3	1.2973	GO:0032760~positive regulation of tumor necrosis factor production;GO:0042102~positive regulation of T cell proliferation;GO:0032729~positive regulation of interferon-gamma production;GO:0032733~positive regulation of interleukin-10 production
	18755	PRKCH	1.2953	GO:0035556~intracellular signal transduction;GO:0051092~positive regulation of NF-kappaB transcription factor activity
	100702	GBP6	1.29414	GO:0071346~cellular response to interferon-gamma;GO:0035458~cellular response to interferon-beta;GO:0042832~defense response to protozoan;GO:0050830~defense response to Gram-positive bacterium
	64381	MS4A8A	1.29388
	100033459	IFI208	1.29195
	213002	IFITM6	1.29035
	27984	EFHD2	1.2898
	239743	KLHL6	1.28975	GO:0050853~B cell receptor signaling pathway
	56045	SAMHD1	1.28931	GO:0045087~innate immune response;GO:0002376~immune system process
	21838	THY1	1.28862	GO:0050870~positive regulation of T cell activation;GO:0007155~cell adhesion;GO:0050852~T cell receptor signaling pathway
	12983	CSF2RB	1.288
	270084	LPCAT2	1.28695
	12268	C4B	1.28583	GO:0045087~innate immune response;GO:0006954~inflammatory response
	70450	UNC13D	1.28343
	380711	RAP1GAP2	1.2817
	21822	TGTP1	1.28159	GO:0034341~response to interferon-gamma;GO:0006955~immune response;GO:0035458~cellular response to interferon-beta;GO:0009615~response to virus
	27384	AKR1C13	1.28148
	16641	KLRC1	1.28055
	19125	PRODH	1.28044
	50498	EBI3	1.28006
	67742	SAMSN1	1.27951
	17136	MAG	1.27935	GO:0007155~cell adhesion
	16161	IL12RB1	1.27912	GO:0071346~cellular response to interferon-gamma;GO:0018108~peptidyl-tyrosine phosphorylation;GO:0032729~positive regulation of interferon-gamma production
	100182	AKNA	1.2784
	107321	LPXN	1.27762	GO:0007155~cell adhesion
	17314	MGMT	1.27755
	11981	ATP9A	1.27714
	12703	SOCS1	1.27617	GO:0035556~intracellular signal transduction
	16170	IL16	1.27587	GO:0006935~chemotaxis
	17096	LYN	1.2716	GO:0050853~B cell receptor signaling pathway;GO:0002250~adaptive immune response;GO:0035556~intracellular signal transduction;GO:0030889~negative regulation of B cell proliferation;GO:0045087~innate immune response;GO:0006935~chemotaxis;GO:0006954~inflammatory response;GO:0030335~positive regulation of cell migration;GO:0002376~immune system process;GO:0018108~peptidyl-tyrosine phosphorylation;GO…
	80907	LACTB	1.27132
	66236	1500011B03RIK	1.27004
	18356	OLFR56	1.27003	GO:0007165~signal transduction
	246746	CD300LF	1.26851	GO:0002376~immune system process
	226251	ABLIM1	1.26828
	12047	BCL2A1D	1.26699	GO:0050852~T cell receptor signaling pathway;GO:0030217~T cell differentiation
	14747	CMKLR1	1.26656	GO:0006935~chemotaxis;GO:0007165~signal transduction;GO:0010759~positive regulation of macrophage chemotaxis
	72446	PRR5L	1.2651	GO:0014068~positive regulation of phosphatidylinositol 3-kinase signaling
	170441	SLC2A10	1.26452
	16362	IRF1	1.2631	GO:0050776~regulation of immune response;GO:0035458~cellular response to interferon-beta;GO:0002376~immune system process;GO:0045087~innate immune response
	14247	FLI1	1.263
	15170	PTPN6	1.26231	GO:0035556~intracellular signal transduction;GO:0018108~peptidyl-tyrosine phosphorylation;GO:0042130~negative regulation of T cell proliferation;GO:0050853~B cell receptor signaling pathway;GO:0014068~positive regulation of phosphatidylinositol 3-kinase signaling
	22782	SLC30A1	1.26228
	628705	PHF11C	1.2616
	229600	BC028528	1.26107
	22368	TRPV2	1.26101
	407786	TAF9B	1.26001
	105450	MMRN2	1.25996
	69627	FAM89A	1.25996
	217364	ENGASE	1.25862
	56644	CLEC7A	1.25772	GO:0006954~inflammatory response;GO:0045087~innate immune response
	212937	TIFAB	1.25693
	67775	RTP4	1.25591
	18725	PIRA2	1.25163
	104110	ADCY4	1.2512	GO:0035556~intracellular signal transduction
	353156	EGFL7	1.25069	GO:0007155~cell adhesion
	53620	VAMP5	1.2498
	100039796	TGTP2	1.24971	GO:0009615~response to virus;GO:0006955~immune response;GO:0035458~cellular response to interferon-beta;GO:0034341~response to interferon-gamma
	20911	STXBP2	1.24884
	56437	RRAD	1.24767	GO:0007165~signal transduction
	210293	DOCK10	1.2468
	20963	SYK	1.24447	GO:0050853~B cell receptor signaling pathway;GO:0007166~cell surface receptor signaling pathway;GO:0045087~innate immune response;GO:0002250~adaptive immune response;GO:0007159~leukocyte cell-cell adhesion;GO:0035556~intracellular signal transduction;GO:0050776~regulation of immune response;GO:0050850~positive regulation of calcium-mediated signaling;GO:0050715~positive regulation of cytokine sec…
	54135	LSR	1.24292
	16162	IL12RB2	1.24272	GO:0018108~peptidyl-tyrosine phosphorylation;GO:0032496~response to lipopolysaccharide;GO:0032729~positive regulation of interferon-gamma production
	15900	IRF8	1.24193	GO:0042832~defense response to protozoan;GO:0006955~immune response;GO:0032729~positive regulation of interferon-gamma production;GO:0032735~positive regulation of interleukin-12 production
	70097	SASH1	1.24143	GO:0045766~positive regulation of angiogenesis
	56175	BACE2	1.24121
	67729	MANSC1	1.24004
	16565	KIF21B	1.23955
	58203	ZBP1	1.23934	GO:0002376~immune system process;GO:0045087~innate immune response
	12045	BCL2A1B	1.23531
	279572	TLR13	1.23458	GO:0045087~innate immune response;GO:0002376~immune system process;GO:0007165~signal transduction;GO:0006954~inflammatory response;GO:0009615~response to virus
	235442	RAB8B	1.23438	GO:0019882~antigen processing and presentation
	21985	TPD52	1.23339
	319625	GALM	1.23246
	235330	TTC12	1.23246
	50778	RGS1	1.23022	GO:0007165~signal transduction
	70598	FILIP1	1.22984
	13805	ENG	1.22569	GO:0045766~positive regulation of angiogenesis;GO:0007155~cell adhesion
	54486	HPGDS	1.22536
	228852	PPP1R16B	1.22474
	30938	FGD3	1.22391
	407831	TMEM204	1.22047
	56380	ARID3B	1.2199
	207728	PDE2A	1.21972	GO:0050729~positive regulation of inflammatory response;GO:0007165~signal transduction
	12524	CD86	1.21966	GO:0042102~positive regulation of T cell proliferation;GO:0034341~response to interferon-gamma;GO:0002376~immune system process;GO:0002250~adaptive immune response;GO:0002224~toll-like receptor signaling pathway
	207839	GALNT6	1.21947
	22695	ZFP36	1.21873	GO:0050728~negative regulation of inflammatory response;GO:0035556~intracellular signal transduction
	18106	CD244	1.21839	GO:0002376~immune system process;GO:0002250~adaptive immune response;GO:0045087~innate immune response;GO:0006955~immune response
	69698	SLC52A3	1.21816
	20846	STAT1	1.21754	GO:0032496~response to lipopolysaccharide;GO:0007165~signal transduction;GO:0035458~cellular response to interferon-beta
	270672	MAP3K15	1.21552
	545030	WDFY4	1.21407
	70762	DCLK2	1.214	GO:0035556~intracellular signal transduction
	11555	ADRB2	1.21367	GO:0007165~signal transduction;GO:0050728~negative regulation of inflammatory response
	16909	LMO2	1.21355
	171207	ARHGAP4	1.21261	GO:0007165~signal transduction
	52076	TMEM38B	1.21223
	68632	MYCT1	1.21215
	73998	HERC3	1.21075
	140792	COLEC12	1.20892	GO:0006955~immune response
	69993	CHN2	1.20751	GO:0007165~signal transduction;GO:0035556~intracellular signal transduction
	13025	CTLA2B	1.20414
	71755	DHDH	1.20407
	622459	GM12216	1.20309
	100038882	ISG15	1.20006
	18952	SEPT4	1.19822
	21426	TFEC	1.19735
	18438	P2RX4	1.19497	GO:0007165~signal transduction;GO:0008217~regulation of blood pressure;GO:0050850~positive regulation of calcium-mediated signaling
	14347	FUT7	1.19147
	18636	CFP	1.19043	GO:0002376~immune system process;GO:0045087~innate immune response
	100340	SMPDL3B	1.18936	GO:0045087~innate immune response;GO:0050728~negative regulation of inflammatory response;GO:0002376~immune system process;GO:0006954~inflammatory response
	14727	LILR4B	1.18929
	68339	CCDC88C	1.18886
	11803	APLP1	1.1884	GO:0007155~cell adhesion
	11810	APOBEC1	1.18816
	68567	CGREF1	1.18811	GO:0007155~cell adhesion
	280408	RILP	1.18766
	14913	GUCA1A	1.18706
	12982	CSF2RA	1.18704
	666938	BEND4	1.18686
	65972	IFI30	1.18394	GO:0019886~antigen processing and presentation of exogenous peptide antigen via MHC class II;GO:0002376~immune system process
	99899	IFI44	1.18358
	17289	MERTK	1.183	GO:0050766~positive regulation of phagocytosis
	74481	BATF2	1.18167	GO:0042832~defense response to protozoan
	54354	RASSF5	1.18045	GO:0035556~intracellular signal transduction;GO:0007165~signal transduction
	16157	IL11RA1	1.18034
	232984	B3GNT8	1.1802
	104709	PIK3R6	1.17897	GO:0045766~positive regulation of angiogenesis
	21846	TIE1	1.17834
	54215	CD160	1.17522
	105855	NCKAP1L	1.17428	GO:0030593~neutrophil chemotaxis;GO:0042102~positive regulation of T cell proliferation;GO:0050853~B cell receptor signaling pathway;GO:0006935~chemotaxis
	19274	PTPRM	1.17411	GO:0007165~signal transduction;GO:0007155~cell adhesion
	54397	PPT2	1.17317
	58234	SHANK3	1.1716
	218311	ZFP455	1.17118
	229534	PBXIP1	1.17068
	109019	NABP1	1.16955
	16186	IL2RG	1.16907
	22793	ZYX	1.16674	GO:0007155~cell adhesion
	12772	CCR2	1.16666	GO:0006954~inflammatory response;GO:0006935~chemotaxis;GO:0032729~positive regulation of interferon-gamma production;GO:0007165~signal transduction;GO:0006955~immune response;GO:0070098~chemokine-mediated signaling pathway;GO:0050729~positive regulation of inflammatory response;GO:0050870~positive regulation of T cell activation
	231507	PLAC8	1.1649
	27371	SH2D2A	1.16484
	17863	MYB	1.16437
	80861	DHX58	1.16415	GO:0045087~innate immune response;GO:0002376~immune system process;GO:0009615~response to virus
	17698	MSN	1.16381	GO:0007159~leukocyte cell-cell adhesion
	102103	MTUS1	1.16265
	19200	PSTPIP1	1.16162	GO:0006954~inflammatory response;GO:0007155~cell adhesion;GO:0045087~innate immune response;GO:0002376~immune system process
	12515	CD69	1.15993
	66054	CNDP2	1.15919
	19277	PTPRO	1.15777
	26903	DYSF	1.15753
	71982	SNX10	1.15635
	75871	ZFP821	1.15558
	13537	DUSP2	1.15541
	75472	CFAP126	1.15368
	106522	PKDCC	1.15363	GO:0018108~peptidyl-tyrosine phosphorylation
	268567	TMEM229B	1.15316
	23880	FYB	1.15062	GO:0006955~immune response;GO:0050852~T cell receptor signaling pathway;GO:0007165~signal transduction
	18710	PIK3R3	1.15051
	224454	ZDHHC14	1.1498
	73112	ABRACL	1.14933
	72042	COTL1	1.14799
	320484	RASAL3	1.14748	GO:0007165~signal transduction
	13011	CST7	1.14727
	12514	CD68	1.14697
	54123	IRF7	1.14687	GO:0002376~immune system process;GO:0045087~innate immune response
	15959	IFIT3	1.14428	GO:0009615~response to virus;GO:0035458~cellular response to interferon-beta;GO:0002376~immune system process;GO:0045087~innate immune response
	84544	CD96	1.14166	GO:0007155~cell adhesion;GO:0032496~response to lipopolysaccharide
	110175	GGCT	1.1415
	71660	RARRES2	1.14013	GO:0006954~inflammatory response;GO:0006935~chemotaxis;GO:0010759~positive regulation of macrophage chemotaxis
	228966	PPP1R3D	1.13797
	14360	FYN	1.13741	GO:0007166~cell surface receptor signaling pathway;GO:0014068~positive regulation of phosphatidylinositol 3-kinase signaling;GO:0050852~T cell receptor signaling pathway;GO:0045087~innate immune response;GO:0018108~peptidyl-tyrosine phosphorylation;GO:0002250~adaptive immune response;GO:0002376~immune system process
	243910	NFKBID	1.1373	GO:0006954~inflammatory response
	20229	SAT1	1.13479
	16331	INPP5D	1.13461	GO:0045671~negative regulation of osteoclast differentiation;GO:0035556~intracellular signal transduction;GO:0002376~immune system process;GO:0030889~negative regulation of B cell proliferation
	18010	NEU1	1.13452
	64095	GPR35	1.13308	GO:0070098~chemokine-mediated signaling pathway;GO:0007204~positive regulation of cytosolic calcium ion concentration;GO:0007165~signal transduction
	24099	TNFSF13B	1.13135	GO:0042102~positive regulation of T cell proliferation;GO:0050776~regulation of immune response;GO:0031295~T cell costimulation;GO:0006955~immune response
	19141	LGMN	1.12975
	320377	9330175E14RIK	1.12917
	16970	LRMP	1.12866	GO:0002376~immune system process
	56193	PLEK	1.12785	GO:0035556~intracellular signal transduction
	216505	PIK3IP1	1.12734
	217340	RNF157	1.12534
	269356	SLC4A11	1.12523
	107607	NOD1	1.12437	GO:0050830~defense response to Gram-positive bacterium;GO:0032760~positive regulation of tumor necrosis factor production;GO:0051092~positive regulation of NF-kappaB transcription factor activity;GO:0002376~immune system process;GO:0035556~intracellular signal transduction;GO:0045087~innate immune response
	171508	CRELD1	1.12423
	545812	PILRB2	1.12384
	320832	SIRPB1A	1.12262	GO:0050766~positive regulation of phagocytosis;GO:0035556~intracellular signal transduction
	16775	LAMA4	1.12203	GO:0007155~cell adhesion
	233115	DPY19L3	1.11992
	17105	LYZ2	1.11735	GO:0050830~defense response to Gram-positive bacterium
	68440	DUSP23	1.11639
	653030	ARHGAP27OS3	1.11483
	66569	GDPD1	1.11285
	72027	SLC39A4	1.11062
	16848	LFNG	1.10966	GO:0030217~T cell differentiation
	93694	CLEC2D	1.10745	GO:0045671~negative regulation of osteoclast differentiation
	18559	PCTP	1.10734
	11796	BIRC3	1.10607
	16792	LAPTM5	1.10524
	64099	PARVG	1.10138	GO:0007155~cell adhesion
	327957	SCIMP	1.10043
	21844	TIAM1	1.09943	GO:0035556~intracellular signal transduction;GO:0007165~signal transduction;GO:0030335~positive regulation of cell migration
	67138	HERC6	1.09826	GO:0002376~immune system process;GO:0045087~innate immune response
	668139	GM8995	1.09425
	67765	5830432E09RIK	1.09269
	382639	ZBTB42	1.09113
	208650	CBLB	1.0909	GO:0006955~immune response;GO:0007166~cell surface receptor signaling pathway;GO:0007165~signal transduction;GO:0035556~intracellular signal transduction;GO:0042110~T cell activation
	232975	ATP1A3	1.09045
	225594	GM4841	1.08856	GO:0035458~cellular response to interferon-beta
	209176	IDO2	1.08852	GO:0002376~immune system process
	66214	RGCC	1.08787	GO:0050715~positive regulation of cytokine secretion
	140580	ELMO1	1.08532
	94190	OPHN1	1.083	GO:0007165~signal transduction
	16913	PSMB8	1.08281	GO:0019882~antigen processing and presentation;GO:0002376~immune system process
	18796	PLCB2	1.08197	GO:0035556~intracellular signal transduction;GO:0007165~signal transduction
	50934	SLC7A8	1.08031
	11770	FABP4	1.08017	GO:0050729~positive regulation of inflammatory response;GO:0001816~cytokine production
	16728	L1CAM	1.08015	GO:0007159~leukocyte cell-cell adhesion;GO:0007155~cell adhesion;GO:0007166~cell surface receptor signaling pathway;GO:0050850~positive regulation of calcium-mediated signaling
	56743	LAT2	1.07986	GO:0002376~immune system process;GO:0002250~adaptive immune response;GO:0035556~intracellular signal transduction;GO:0050853~B cell receptor signaling pathway
	12289	CACNA1D	1.07807
	26889	CLN8	1.07568
	17059	KLRB1C	1.07533	GO:0045954~positive regulation of natural killer cell mediated cytotoxicity
	12916	CREM	1.07242
	239559	A4GALT	1.07128
	22376	WAS	1.06988	GO:0042110~T cell activation;GO:0006955~immune response
	12044	BCL2A1A	1.06886
	83433	TREM2	1.06628	GO:0045087~innate immune response;GO:0050850~positive regulation of calcium-mediated signaling
	72709	C1QTNF6	1.06534
	319269	A130040M12RIK	1.06029
	16912	PSMB9	1.05923	GO:0002376~immune system process;GO:0019882~antigen processing and presentation
	231805	PILRA	1.05793	GO:0007165~signal transduction
	14628	OSTM1	1.05764
	15902	ID2	1.05634
	226594	RCSD1	1.0558
	70445	CD248	1.05493
	18729	PIRA6	1.05457
	17970	NCF2	1.04823	GO:0032496~response to lipopolysaccharide
	171580	MICAL1	1.04697
	56489	IKBKE	1.04486
	11542	ADORA3	1.04055	GO:0014068~positive regulation of phosphatidylinositol 3-kinase signaling;GO:0050850~positive regulation of calcium-mediated signaling;GO:0050729~positive regulation of inflammatory response
	234779	PLCG2	1.0396	GO:0007165~signal transduction;GO:0035556~intracellular signal transduction;GO:0032496~response to lipopolysaccharide;GO:0007204~positive regulation of cytosolic calcium ion concentration;GO:0050852~T cell receptor signaling pathway;GO:0050853~B cell receptor signaling pathway
	244058	RGMA	-0.965699
	100503999	GM20005	-0.968554
	230103	NPR2	-0.971746	GO:0035556~intracellular signal transduction
	23966	TENM4	-0.972385	GO:0007165~signal transduction
	77057	STON1	-0.972896
	225997	TRPM6	-0.975401
	100503810	GM13056	-0.977648
	16998	LTBP3	-0.984591
	207596	THSD4	-1.00254
	69513	1700030C10RIK	-1.00379
	227327	B3GNT7	-1.01115
	224044	CYP2AB1	-1.01166
	67993	NUDT12	-1.0191
	11732	ANK	-1.02479
	242509	BNC2	-1.0367
	93711	PCDHGA3	-1.03998
	100862287	LOC100862287	-1.04985
	14048	EYA1	-1.05139
	108812	ALS2CR12	-1.05148
	57745	ZFP112	-1.06513
	231633	TMEM119	-1.06933
	24052	SGCD	-1.07527
	226075	GLIS3	-1.08285
	11443	CHRNB1	-1.08682	GO:0007165~signal transduction
	118452	BAALC	-1.0885
	12877	CPEB1	-1.08971	GO:0030335~positive regulation of cell migration
	15403	HOXA6	-1.10695
	16981	LRRN3	-1.10901
	93705	PCDHGB8	-1.11966
	108052	SLC14A1	-1.13278
	18511	PAX9	-1.15299
	631797	FER1L6	-1.17195
	73713	RBM20	-1.19592
	13371	DIO2	-1.19764
	17313	MGP	-1.20587
	67801	PLLP	-1.21023
	69195	TMEM121	-1.2261
	240216	E230025N22RIK	-1.22778
	16510	KCNH1	-1.23027
	100039748	GM10020	-1.24556
	79565	WBSCR27	-1.28796
	72082	CYP2C55	-1.30099
	56811	DKK2	-1.30498
	18436	P2RX1	-1.31277	GO:0008217~regulation of blood pressure
	54419	CLDN6	-1.31301
	383075	ENTHD1	-1.33345
	225655	PRELID3A	-1.35324
	329252	LGR6	-1.43092	GO:0007165~signal transduction;GO:0030335~positive regulation of cell migration
	108075	LTBP4	-1.4457
	229949	AK5	-1.47644
	11775	AP3B2	-1.71947
	12994	CSN3	-1.76521
	17174	MASP1	-1.7762	GO:0002376~immune system process;GO:0045087~innate immune response
	232441	RERG	-1.88539	GO:0007165~signal transduction
	11519	ADD2	-1.95622
	12162	BMP7	-2.04919
	639606	GM10420	-3.67467
	12813	COL10A1	-3.99673
	100042740	RPL31-PS9	-4.48851
