# Supplementary material for: Adenoviral vaccine targeting multiple neoantigens as strategy to eradicate large tumors combined with checkpoint blockade
Source: Nat Commun. 2019 Jun 19;10:2688. doi: 10.1038/s41467-019-10594-2 (PMC6584502; doi:10.1038/s41467-019-10594-2)
Supplement: Supplementary file 4 — Supplementary Dataset 2 [file 41467_2019_10594_MOESM4_ESM.xls]

## Sheet: Supplementary Data 2
Supplementary Data 2. List of GO Biological Processes enriched in DEG genes found in tumors of responder mice treated with anti-PD1 and GAd-CT26-31 versus untreated tumors
Biological Process	Tot genes in pathway	Bonferroni adjusted p-value	40% of genes in biological process modulated	UP GENES (Combination therapy vs UNTREATED)	DOWN GENES (Combination therapy vs UNTREATED)	Total number DEG in BP (Combined treatment vs UNTREATED)	UP GENES (anti-PD1 vs UNTREATED)	DOWN GENES (anti-PD1 vs UNTREATED)	Total number DEG in BP (anti-PD1 vs UNTREATED)	Significantly modulated by the combined treatment (2 tails Fisher test)
GO:0050850~positive regulation of calcium-mediated signaling	24	1.11e-07	Y	ITGAL, CCL3, ADORA3, CD8A, CD3E, L1CAM, CCL4, CD24A, ADA, KDR, P2RX4, ZAP70, CD4, TREM2, SYK		15	CCL3, CD8A, CD3E, CCL4, CD24A, CD4		6	0.0189303
GO:0050852~T cell receptor signaling pathway	51	8.03e-10	Y	FYB, TNFRSF21, PTPRC, ITK, CD3E, THEMIS, CD247, PDE4D, RFTN1, FOXP3, SKAP1, THY1, BCL2A1D, CARMIL2, FYN, GATA3, PLCG2, IFNG, ZAP70, THEMIS2, CLEC2I, CD28, LCP2		23	TNFRSF21, PTPRC, ITK, CD3E, CD247, PDE4D, FOXP3, SKAP1, IFNG, THEMIS2, CD28, LCP2		12	0.0362739
GO:0050870~positive regulation of T cell activation	17	7.48e-05	Y	PRKCQ, CARD11, CCDC88B, TNFSF11, CD3E, LCK, CCR2, PYCARD, CD4, ADA, THY1		11	PRKCQ, CD3E, LCK, CD4		4	0.0366365
GO:0032729~positive regulation of interferon-gamma production	52	1.31e-09	Y	HAVCR2, WNT5A, IL18R1, TNF, IL27RA, CD3E, FLT3, IL18, KLRK1, SLAMF6, PDE4D, IL12RB2, SLC11A1, IL12RB1, CARMIL2, CCR2, IRF8, TICAM2, PYCARD, KLRE1, IL12B, CD226, SASH3		23	HAVCR2, TNF, CD3E, FLT3, IL18, KLRK1, SLAMF6, PDE4D, SLC11A1, TICAM2, IL12B, CD226		12	0.0372169
GO:0045671~negative regulation of osteoclast differentiation	22	0.0203307	Y	CCL3, SFRP1, GPR55, MAFB, UBASH3B, FBN1, CLEC2D, LRRC17, INPP5D, CLEC2I		10	CCL3, MAFB, UBASH3B		3	0.0452086
GO:0002224~toll-like receptor signaling pathway	17	0.0195079	Y	CD86, TLR1, MAPKAPK3, UNC93B1, TLR2, TLR7, CD180, TLR8, TLR9		9	UNC93B1, TLR2, CD180		3	0.0707292
GO:0050776~regulation of immune response	32	0.000173	Y	TBX21, CDH1, CD40, CD1D1, FCGR1, HCST, CARD11, TNFSF13B, CLEC12A, IFNG, IRF1, FCER1G, CD200, SYK		14	TBX21, CD40, CD1D1, FCGR1, CLEC12A, IFNG, FCER1G		7	0.109144
GO:0001816~cytokine production	25	5.81e-05	Y	MAF, ITK, LIPA, CXCL5, FOXP3, BATF, S1PR3, RASGRP1, FABP4, CD4, NFATC2, CD226, PTAFR		13	ITK, LIPA, FOXP3, RASGRP1, CD4, CD226, PTAFR		7	0.14816
GO:0010759~positive regulation of macrophage chemotaxis	16	0.0110066	Y	PTPRJ, C3AR1, RARRES2, CCR7, CMKLR1, CX3CL1, CCL5, TNFSF18, SLAMF1		9	PTPRJ, C3AR1, CCL5, SLAMF1		4	0.148884
GO:0030889~negative regulation of B cell proliferation	18	0.0328667	Y	BTLA, TNFRSF21, LYN, CD300A, CTLA4, INPP5D, CD24A, IL10, BTK		9	TNFRSF21, CD300A, CD24A, IL10		4	0.164182
GO:0042832~defense response to protozoan	30	3.19e-12	Y	TLR12, GBP7, GBP6, CCDC88B, IRGM2, BATF2, CD40, GBP2B, IL10, BATF, SLC11A1, CD37, IFNG, IRF8, GBP10, IIGP1, IRF4, IL12B, GBP3, GBP2		20	GBP7, GBP6, IRGM2, CD40, GBP2B, IL10, SLC11A1, IFNG, GBP10, IIGP1, IRF4, IL12B, GBP3, GBP2		14	0.192317
GO:0032733~positive regulation of interleukin-10 production	23	0.0312814	Y	CD83, NOD2, IL20RB, TLR2, FCER1G, IL12B, HGF, SASH3, TLR9, CD28		10	CD83, TLR2, FCER1G, IL12B, CD28		5	0.207811
GO:0007159~leukocyte cell-cell adhesion	24	0.046764	Y	ITGAL, ICAM1, PTPRC, ITGB2, L1CAM, MSN, ITGA4, CCL5, CD24A, SYK		10	ICAM1, PTPRC, ITGB2, CCL5, CD24A		5	0.212385
GO:0042110~T cell activation	34	3.16e-07	Y	SATB1, CD3D, CD8A, SLA2, FOXP3, VAV1, WAS, ADA, CD48, CARD11, DOCK2, CBLB, CD2, CD4, TREML2, DPP4, CD28		17	SATB1, CD3D, CD8A, FOXP3, VAV1, CD48, DOCK2, CD2, CD4, DPP4, CD28		11	0.21768
GO:0032735~positive regulation of interleukin-12 production	26	0.0117553	Y	CCR7, NOD2, CD36, FLT3, IFNG, IRF8, TLR2, IL12B, CD40, IDO1, TLR9		11	CD36, FLT3, IFNG, TLR2, IL12B, CD40		6	0.236706
GO:0050715~positive regulation of cytokine secretion	34	0.000409	Y	CD300C2, CRTAM, TNF, PANX1, PTGER4, FGR, TLR2, IL10, CD209D, CD36, C1QTNF3, RGCC, CLEC9A, SYK		14	CD300C2, TNF, PANX1, PTGER4, FGR, TLR2, IL10, CD36, CLEC9A		9	0.305281
GO:0031295~T cell costimulation	25	0.00770135	Y	BTLA, CARD11, TNFSF13B, CD3E, EFNB1, ICOS, CD274, CD24A, CD5, DPP4, CD28		11	CD3E, ICOS, CD274, CD24A, CD5, DPP4, CD28		7	0.377154
GO:0045954~positive regulation of natural killer cell mediated cytotoxicity	21	0.0128052	Y	CRTAM, SH2D1A, RASGRP1, KLRE1, KLRK1, SLAMF6, VAV1, KLRB1C, CD226, LAG3		10	SH2D1A, RASGRP1, KLRK1, SLAMF6, VAV1, CD226, LAG3		7	0.530265
GO:0019886~antigen processing and presentation of exogenous peptide antigen via MHC class II	14	1.16e-07	Y	H2-OA, H2-EB1, UNC93B1, CTSE, IFI30, H2-DMB1, H2-AA, FCER1G, H2-AB1, H2-DMA, CD74, H2-DMB2		12	H2-EB1, UNC93B1, CTSE, H2-DMB1, H2-AA, FCER1G, H2-AB1, H2-DMA, CD74, H2-DMB2		10	0.648309
GO:0034341~response to interferon-gamma	26	0.000102	Y	CIITA, SLC11A1, KYNU, CD86, IRGM2, MEFV, CXCL16, H2-EB1, UBD, H2-AA, TGTP1, TGTP2, CCL5		13	CIITA, SLC11A1, IRGM2, MEFV, CXCL16, H2-EB1, UBD, H2-AA, TGTP1, TGTP2, CCL5		11	0.781251
GO:0035458~cellular response to interferon-beta	41	5.54e-10	Y	IRGM1, GBP6, GM12185, IRGM2, IFI47, GM5431, STAT1, GBP2B, IFIT3, IGTP, GM4841, IRF1, IIGP1, TGTP1, IFI209, TGTP2, ACOD1, GBP3, GM4951, GBP2, IFI205		21	IRGM1, GBP6, GM12185, IRGM2, IFI47, GM5431, STAT1, GBP2B, IFIT3, IGTP, IIGP1, TGTP1, IFI209, TGTP2, ACOD1, GBP3, GM4951, GBP2, IFI205		19	0.82533
GO:0002504~antigen processing and presentation of peptide or polysaccharide antigen via MHC class II	9	0.0226893	Y	H2-EB1, H2-OB, H2-DMB1, H2-AA, H2-AB1, H2-DMA, H2-EA-PS		7	H2-EB1, H2-DMB1, H2-AA, H2-AB1, H2-DMA, H2-EA-PS		6	1
GO:0042102~positive regulation of T cell proliferation	64	2.26e-08		HAVCR2, ITGAL, PTPRC, CCDC88B, CD3E, AIF1, EFNB1, NCKAP1L, CCL5, CD1D1, PDCD1LG2, PRKCQ, CARD11, CCR7, CD86, TNFSF13B, CARMIL2, IFNG, CD274, CD4, IL12B, CD6, SASH3, CD28		24	HAVCR2, PTPRC, CD3E, AIF1, CCL5, CD1D1, PDCD1LG2, PRKCQ, IFNG, CD274, CD4, IL12B, CD6, CD28		14	0.0809453
GO:0042130~negative regulation of T cell proliferation	40	0.000484		HAVCR2, TNFRSF21, PTPN6, CTLA4, H2-AB1, IDO1, FOXP3, SLFN1, PDCD1LG2, BTLA, IL20RB, CD274, H2-AA, PLA2G2D, ZC3H12D		15	HAVCR2, TNFRSF21, H2-AB1, FOXP3, SLFN1, PDCD1LG2, CD274, H2-AA, PLA2G2D		9	0.222175
GO:0002250~adaptive immune response	139	5.26e-20		TNFRSF21, CD244, CD8A, JCHAIN, UNC93B1, KLRK1, SKAP1, TNFSF18, CD74, BTK, SH2D1A, TNFRSF11A, PTK2B, IFNG, ZAP70, CLEC4A2, CD4, CLEC4D, SYK, CD7, HAVCR2, ITK, CRTAM, ADGRE1, CD8B1, LYN, THEMIS, SLA2, PIK3CD, CTLA4, SLAMF6, SLAMF7, CTSS, SLAMF1, PRKCB, CD84, BTLA, PIRB, LAT, LAT2, CD86, CAMK4, FYN, LAX1, SERPINA3G, CD79B, H2-T23, RNF19B, JAM3, SEMA4A		50	TNFRSF21, CD8A, UNC93B1, KLRK1, SKAP1, CD74, SH2D1A, TNFRSF11A, IFNG, CD4, CLEC4D, CD7, HAVCR2, ITK, ADGRE1, CD8B1, SLAMF6, SLAMF7, CTSS, SLAMF1, CD84, PIRB, LAT, SERPINA3G, RNF19B		25	0.00110258
GO:0050853~B cell receptor signaling pathway	55	3.47e-06		PTPN6, PTPRC, LYN, CTLA4, NCKAP1L, NFAM1, RFTN1, IGHM, PRKCB, CD38, LAT2, KLHL6, PLCG2, LCK, ZAP70, CD79B, IGLC2, NFATC2, SYK, IGLC3		20	PTPRC, CD38, LCK, IGLC2		4	0.000371693
GO:0050729~positive regulation of inflammatory response	63	9.68e-07		WNT5A, EGFR, TLR11, CCL3, ADORA3, TNF, PTGER4, GPSM3, TLR2, CCL8, CTSS, CX3CL1, CCL5, CCL4, TNFSF18, TLR9, CCL11, ACE, CCR5, PDE2A, CCR2, FABP4		22	TLR11, CCL3, TNF, PTGER4, TLR2, CCL8, CTSS, CCL5, CCL4		9	0.0123041
GO:0019882~antigen processing and presentation	54	1.86e-05		RAB8B, FLT3, UNC93B1, H2-DMB1, H2-AB1, CTSS, CD1D1, IGHM, CD74, H2-DMB2, PSMB8, PSMB9, RAB32, H2-OA, IFNG, H2-EB1, H2-AA, H2-DMA, RAB27A		19	FLT3, UNC93B1, H2-DMB1, H2-AB1, CTSS, CD1D1, CD74, H2-DMB2, RAB32, IFNG, H2-EB1, H2-AA, H2-DMA		13	0.292013
GO:0032760~positive regulation of tumor necrosis factor production	59	1.34e-05		CCL3, IL18, TLR2, CCL4, TLR9, CCR7, NOD2, NOD1, CD36, CCR5, RASGRP1, IFNG, PYCARD, CD2, FCER1G, H2-T23, NFATC4, IL12B, SASH3, PTAFR		20	CCL3, IL18, TLR2, CCL4, CD36, RASGRP1, IFNG, CD2, FCER1G, IL12B, PTAFR		11	0.0933664
GO:0030217~T cell differentiation	41	0.00503126		PTPRC, CD3D, IKZF1, TBX21, PREX1, IL7R, VAV1, GIMAP1, BCL2A1D, GATA3, LCK, CD4, LFNG, RHOH		14	PTPRC, CD3D, IKZF1, TBX21, PREX1, VAV1, LCK, CD4, RHOH		9	0.325596
GO:0071346~cellular response to interferon-gamma	68	7.01e-07		GBP8, WNT5A, CIITA, GBP7, GBP6, CCL3, GBP5, AIF1, CCL8, H2-AB1, CX3CL1, CCL5, GBP2B, CCL4, CCL11, CCL22, IL12RB1, GBP10, IL12B, ACOD1, GBP4, GBP3, GBP2		23	GBP8, CIITA, GBP7, GBP6, CCL3, GBP5, AIF1, CCL8, H2-AB1, CCL5, GBP2B, CCL4, GBP10, IL12B, ACOD1, GBP4, GBP3, GBP2		18	0.455041
GO:0050766~positive regulation of phagocytosis	48	0.000951		TNF, SIRPA, FCGR1, SIRPB1A, SLC11A1, NOD2, DOCK2, CCR7, CD36, PYCARD, FCER1G, PTX3, MERTK, PROS1, CAMK1D, RAB27A		16	TNF, SIRPA, FCGR1, SLC11A1, DOCK2, CD36, FCER1G, MERTK, CAMK1D		9	0.162202
GO:0070098~chemokine-mediated signaling pathway	55	0.00018		CCL3, CXCL5, CXCL9, CCL8, CX3CL1, CCL5, CXCL11, CCL4, CXCL12, CXCL10, CCR9, CCL11, CCR8, GPR35, CCL22, PTK2B, CXCL13, CCR2		18	CCL3, CXCL9, CCL8, CCL5, CXCL11, CCL4, CXCL12, CXCL10, CCR9, CCR8, CXCL13		11	0.193701
GO:0002376~immune system process	383	1.99e-47		TLR1, TLR2, TNFSF18, TLR7, C1QC, TLR8, BTK, TLR9, CFP, MARCO, NLRC4, PGLYRP2, GATA3, CLEC4D, MX1, SYK, CD300C2, CRTAM, GBP5, CD3E, IL27, PIK3CD, H2-DMB1, CD40, C1QA, C1QB, LAT2, CAMK4, CD300LG, CD300LF, TNFAIP8L2, LST1, CD300LD3, FGR, UNC93B1, KLRK1, IFI30, GBP2B, CD74, ZAP70, IIGP1, DHX58, HAVCR2, TLR12, ITK, TLR11, CD8B1, CFB, TLR13, CD300E, SLAMF6, CD5L, SLAMF7, SLAMF1, FCGR1, PSMB8, PSMB9, BT…	MASP1	122	TLR2, MARCO, NLRC4, CLEC4D, MX1, CD300C2, GBP5, CD3E, IL27, H2-DMB1, CD40, CD300LF, FGR, UNC93B1, KLRK1, GBP2B, CD74, IIGP1, HAVCR2, ITK, TLR11, CD8B1, CFB, SLAMF6, CD5L, SLAMF7, SLAMF1, FCGR1, LAT, CD300A, H2-EB1, CD8A, CD1D1, SKAP1, PDCD1, SH2D1A, TICAM2, LTF, ADGRE1, CD84, PRKCQ, SERPINA3G, H2-AA, ACOD1, TNFRSF21, MEFV, CD4, CD7, ZBP1, IRGM1, SAMHD1, H2-AB1, CD180, IFIT3, PIRB, MARCH1, IRF5, R…		60	1.82144e-07
GO:0006935~chemotaxis	118	9.12e-12		C3AR1, RARRES2, CCL3, CXCL5, IL16, ENPP2, CXCL9, FPR1, CCL8, CX3CL1, FPR2, CXCR3, CCL5, CXCL11, CXCL12, CCL4, CXCL10, CCRL2, DOCK2, CCL22, EAR2, RAC2, CXCR6, XCR1, LYN, CMKLR1, PIK3CD, NCKAP1L, CCL11, CCR9, CCR8, CCR7, CCR5, CXCL13, CXCL16, CCR2, PTAFR		37	C3AR1, CCL3, CXCL9, FPR1, CCL8, FPR2, CXCR3, CCL5, CXCL11, CXCL12, CCL4, CXCL10, DOCK2, EAR2, CXCR6, XCR1, CCR9, CCR8, CXCL13, CXCL16, PTAFR		21	0.0228474
GO:0006955~immune response	272	7.04e-28		IL18, TLR1, SUSD2, TLR2, IFI44L, CXCL11, TNFSF18, TLR7, CXCL12, IL10, TLR9, CXCL10, TNFRSF11B, TNFRSF11A, IFNG, MS4A2, LTB, H2-EA-PS, MCPT4, H2-DMB1, COLEC12, CTSS, WAS, H2-DMB2, CCR9, SERPINB9, CCR8, CCR7, CD36, TNFSF13B, H2-OA, CCR5, LAX1, H2-OB, CCR2, SLPI, H2-AA, LCP2, CD244, CCL3, LST1, TNF, CXCL5, ENPP2, CXCL9, CCL8, CX3CL1, CCL5, TNFRSF4, CCL4, CD24A, CD74, CCL22, ZAP70, TNFRSF18, FASL, CD…		81	IL18, TLR2, IFI44L, CXCL11, CXCL12, IL10, CXCL10, TNFRSF11A, IFNG, MS4A2, LTB, H2-EA-PS, MCPT4, H2-DMB1, COLEC12, CTSS, H2-DMB2, CCR9, SERPINB9, CCR8, CD36, H2-AA, LCP2, CCL3, TNF, CXCL9, CCL8, CCL5, TNFRSF4, CCL4, CD24A, CD74, CD4, CD27, CD28, TLR11, H2-AB1, VAV1, SECTM1A, MARCH1, LAT, TNFSF10, CXCL13, P2RY14, CD274, H2-EB1, CMA1, TGTP1, TGTP2, H2-DMA		50	0.00254829
GO:0014068~positive regulation of phosphatidylinositol 3-kinase signaling	64	0.00206657		PTPN6, ADORA3, FGR, HCLS1, IL18, IGF1, HGF, CCL5, PRR5L, HCST, KDR, PRR5, FYN, TEK, PIK3AP1, SEMA4D, AGAP2, CD28		18	FGR, IL18, IGF1, CCL5, PRR5L, SEMA4D, CD28		7	0.0244622
GO:0008217~regulation of blood pressure	62	0.033354		RAMP2, C3AR1, SLC8A1, ACTA2, TACR1, PPARG, NPR1, DLL1, P2RX4, ACE, CYP4F18, HMOX1, SULT1A1, STK39, AOC3	P2RX1	16	C3AR1, SLC8A1, SULT1A1		3	0.0020709
GO:0018108~peptidyl-tyrosine phosphorylation	65	0.0132831		EGFR, PTPN6, FGR, LYN, HCK, ABI3, PKDCC, BTK, KDR, IL12RB2, IL12RB1, PTK2B, FYN, LCK, TEK, ZAP70, SYK		17	FGR, LCK		2	0.000279975
GO:0050830~defense response to Gram-positive bacterium	93	9.15e-05		HAVCR2, GBP7, LYZ2, GBP6, LYZ1, TNF, IL27RA, FGR, NCF1, HCK, KLRK1, TLR2, ACP5, MYO1F, GBP2B, CHGA, NOD2, NOD1, CD36, PGLYRP2, GBP10, H2-T23, GBP3, GBP2		24	HAVCR2, GBP7, LYZ2, GBP6, TNF, FGR, NCF1, KLRK1, TLR2, MYO1F, GBP2B, CD36, GBP10, GBP3, GBP2		15	0.149015
GO:0006954~inflammatory response	344	7.78e-24		RARRES2, AIF1, LY86, IL18, TLR1, PPARG, TLR2, CXCR3, CXCL11, TLR7, CXCL12, MMP25, TLR8, IL10, TLR9, CXCL10, CCRL2, S1PR3, NLRC4, NOD2, PTGIR, TNFRSF11B, SMPDL3B, CXCR6, TICAM2, MS4A2, TPSB2, CIITA, PTGER2, GBP5, LYN, NCF1, C4B, IL27, PIK3CD, CHST2, CD40, PRKCQ, CCR7, CAMK4, CCR5, CCR2, ACOD1, PTAFR, CAMK1D, TNFRSF21, C3AR1, CCL3, TNF, NFKBID, CXCL5, FPR1, CXCL9, CCL8, CX3CL1, FPR2, CCL5, TNFRSF4,…		86	AIF1, IL18, TLR2, CXCR3, CXCL11, CXCL12, MMP25, IL10, CXCL10, NLRC4, CXCR6, TICAM2, MS4A2, CIITA, GBP5, NCF1, C4B, IL27, CD40, PRKCQ, ACOD1, PTAFR, CAMK1D, TNFRSF21, C3AR1, CCL3, TNF, FPR1, CXCL9, CCL8, FPR2, CCL5, TNFRSF4, CCL4, SLC11A1, MEFV, CD27, HAVCR2, TLR11, LIPA, CD5L, CD180, LAT, CYBB, CXCL13, THEMIS2		46	0.000146092
GO:0030593~neutrophil chemotaxis	69	0.0303095		CCL3, PREX1, CCL8, NCKAP1L, ITGB2, PDE4D, CX3CL1, CCL5, CCL4, VAV1, CCL11, ITGA9, CCL22, IFNG, FCER1G, CSF3R, SYK		17	CCL3, PREX1, CCL8, ITGB2, PDE4D, CCL5, CCL4, VAV1, IFNG, FCER1G, CSF3R		11	0.289841
GO:0009615~response to virus	84	0.00656672		BATF3, TNF, ACTA2, TBX21, TLR13, CCL5, FOXP3, TLR8, TLR9, CXCL10, IFIT3, IRAK3, GATA3, IFNG, HSPB1, TGTP1, TGTP2, MX1, DCLK1, DHX58		20	TNF, TBX21, CCL5, FOXP3, CXCL10, IFIT3, IFNG, TGTP1, TGTP2, MX1		10	0.0686198
GO:0060326~cell chemotaxis	78	0.00901812		CCL3, CXCL5, ENPP2, FPR1, SAA3, CXCL9, CCL8, CX3CL1, FPR2, HGF, CXCL11, CXCL12, CCL4, CXCL10, NOV, GPR33, PRKCQ, CCL22, CXCL13		19	CCL3, FPR1, CXCL9, CCL8, FPR2, CXCL11, CXCL12, CCL4, CXCL10, PRKCQ, CXCL13		11	0.154269
GO:0050728~negative regulation of inflammatory response	87	0.0114768		ZFP36, TNFAIP8L2, SIGLECE, PTGER4, ADORA2A, ACP5, HGF, FOXP3, IL10, ADA, NOV, ADRB2, SMPDL3B, MEFV, C1QTNF3, APOE, AOAH, GATA3, ACOD1, NR1H3		20	PTGER4, FOXP3, IL10, MEFV, AOAH, ACOD1, NR1H3		7	0.0109536
GO:0032496~response to lipopolysaccharide	197	3.15e-08		TNFRSF21, TNF, CXCL5, CXCL9, TLR2, MAPKAPK3, ACP5, CXCL11, TNFRSF4, CXCL10, IL12RB2, CD96, IRAK3, FOS, SLC11A1, TNFRSF11B, PTGIR, NOD2, ACE, TNFRSF11A, IL10RA, TNFRSF18, FASL, CD6, LOXL1, CD27, PTGER2, PTGER4, NCF2, IDO1, CD40, STAT1, S100A14, CCR7, THBD, PENK, CXCL13, PLCG2, TBXA2R, SLPI, ACOD1, PTAFR, MGST1		43	TNFRSF21, TNF, CXCL9, TLR2, CXCL11, TNFRSF4, CXCL10, FOS, SLC11A1, TNFRSF11A, IL10RA, CD6, CD27, PTGER4, CD40, STAT1, PENK, CXCL13, ACOD1, PTAFR, MGST1		21	0.00387601
GO:0045766~positive regulation of angiogenesis	121	0.000255		WNT5A, C3AR1, CYP1B1, CYSLTR2, ITGB2, CXCR3, CX3CL1, CCL5, LRG1, PTK2B, HMOX1, TEK, PIK3R6, SASH1, RAMP2, SPHK1, HGF, KDR, PRKCB, CCL11, VEGFC, CYBB, TBXA2R, HSPB1, CMA1, ENG, CTSH		27	C3AR1, ITGB2, CXCR3, CCL5, CYBB, CMA1, CTSH		7	0.000322007
GO:0051092~positive regulation of NF-kappaB transcription factor activity	109	0.00792962		WNT5A, ICAM1, TNF, SPHK1, TLR2, PRKCH, ITGB2, CD40, TRIM62, TNFSF18, PRKCB, TLR9, CD84, CARD11, PRKCQ, IRAK3, NLRC4, NOD2, TNFRSF11A, NOD1, TNFSF11, PYCARD, LTF		23	ICAM1, TNF, TLR2, ITGB2, CD40, CD84, PRKCQ, NLRC4, TNFRSF11A, LTF		10	0.0222854
GO:0045087~innate immune response	400	2e-14		LY86, TLR1, TLR2, CD1D1, IGHM, C1QC, TLR7, TLR8, TLR9, BTK, CFP, MARCO, NLRC4, NOD2, SH2D1A, NOD1, SMPDL3B, GATA3, TICAM2, CLEC4A2, CLEC4D, MX1, SYK, LYN, C4B, IL27, PIK3CD, HERC6, CD84, C1QA, C1QB, LCK, SLPI, ACOD1, TREM2, TNFAIP8L2, CD244, FGR, JCHAIN, KLRK1, UNC93B1, MEFV, PTK2B, ZAP70, PSTPIP1, PYCARD, IIGP1, FCER1G, C2, PTX3, DHX58, TYROBP, ZBP1, HAVCR2, TLR12, ITK, TLR11, IRGM1, CFB, HCK, T…	MASP1	78	TLR2, CD1D1, MARCO, NLRC4, SH2D1A, TICAM2, CLEC4D, MX1, C4B, IL27, CD84, LCK, ACOD1, FGR, KLRK1, UNC93B1, MEFV, IIGP1, FCER1G, ZBP1, HAVCR2, ITK, TLR11, IRGM1, CFB, SLAMF6, SAMHD1, SLAMF7, FCGR1, SLAMF1, CD180, IFIT3, CYBB, IRF5, IGLC2		35	1.66409e-05
GO:0007166~cell surface receptor signaling pathway	219	3.04e-07		ITGAL, CD8A, TACR1, CD247, MAPKAPK3, TSPAN6, TSPAN7, L1CAM, CD53, CXCR3, CD24A, TSPAN33, PTK2B, MS4A2, FCER1G, CD22, CD4, LAG3, SYK, EGFR, ADGRE1, CD3G, GPR157, CD3D, CD3E, ADGRE5, PIK3CD, ADGRG6, FZD1, NPR1, TSPAN13, ADGRG5, TSPAN15, FCGR1, BTLA, CBLB, CD37, CD36, FYN, CXCL13, LCK, CD274, CD79B, IL12B		44	CD8A, CD247, CXCR3, CD24A, TSPAN33, MS4A2, FCER1G, CD4, LAG3, ADGRE1, CD3G, CD3D, CD3E, TSPAN13, FCGR1, CD36, CXCL13, LCK, CD274, IL12B		20	0.00169937
GO:0007204~positive regulation of cytosolic calcium ion concentration	148	0.046242		C3AR1, CCL3, GNA15, TACR1, FPR1, NMB, CXCR3, FPR2, FKBP1B, CD24A, PTGIR, PTK2B, CIB2, SLC8A1, PTGER2, PTGER4, KDR, GPR33, CD38, CCR8, GPR35, CD36, CCR5, CXCL13, PLCG2, TBXA2R		26	C3AR1, CCL3, FPR1, CXCR3, FPR2, CD24A, SLC8A1, PTGER4, CD38, CCR8, CD36, CXCL13		12	0.0229121
GO:0030335~positive regulation of cell migration	203	0.000172		C3AR1, CCL3, FGR, AIF1, PREX1, CX3CL1, CCL5, LRRC15, CXCL12, MMP2, CXCL10, PRR5, PTK2B, TIAM1, SEMA3G, EGFR, LYN, SPHK1, PIK3CD, IGF1, MYO1F, HGF, KDR, CCL11, CARMIL2, CXCL16, CD274, CEMIP, ROR2, HAS2, COL1A1, SEMA4D, CTSH, SEMA4A, ATP8A1	CPEB1, LGR6	37	C3AR1, CCL3, FGR, AIF1, PREX1, CCL5, CXCL12, CXCL10, IGF1, MYO1F, CXCL16, CD274, SEMA4D, CTSH	LGR6	15	0.00161008
GO:0007155~cell adhesion	485	1.76e-10		CADM3, ATP1B1, MYBPC2, ATP1B2, IGFBP7, BCAM, POSTN, L1CAM, SDC3, NOV, CD96, CGREF1, WISP1, FAP, CSF3R, COL12A1, ZYX, DPP4, SPON1, PARVG, PTPRK, ICAM1, F11R, PTPRM, EGFL7, ADGRE5, IZUMO1R, NECTIN3, NECTIN4, CERCAM, THY1, CD84, CD36, VCAN, HAS2, MFAP4, CD226, JAM3, CHL1, AOC3, ITGAL, SIGLECE, CYP1B1, ITGAE, COL28A1, CDH1, ITGB2, CX3CL1, CD24A, PLPP3, SCARF1, ADA, APLP1, LPXN, COL7A1, SORBS2, PTK2B,…		80	SDC3, CSF3R, DPP4, ICAM1, CD84, CD36, CD226, ITGAE, COL28A1, ITGB2, CD24A, CD2, CD4, CD6, SLAMF1, CYFIP2, MYH10		17	6.30517e-12
GO:0035556~intracellular signal transduction	400	6.07e-06		ADCY3, ADCY4, NUAK2, TUFT1, PREX1, MCF2L, BTK, SIRPB1A, NOD2, NOD1, TIAM1, HMOX1, ACOT11, STK39, PLCB2, SYK, EGFR, ZFP36, TNIK, SGK3, LYN, ARHGEF6, SOCS1, ARHGEF5, PRKCH, NFAM1, MARK1, PRKCB, PRKCQ, LAT2, CAMK4, LAX1, HSPB1, ASB2, UNC13B, LCP2, MAP4K1, DGKA, STK32C, RASGRP1, RASGRP2, MYZAP, TEK, ZAP70, DCLK2, INPP5D, RASA4, DCLK1, ITK, PTPN6, PLEK, NPR1, VAV1, CISH, LAT, RASSF5, CBLB, MAPK13, PLC…	NPR2	61	PREX1, TNIK, SGK3, PRKCQ, LCP2, RASGRP1, ITK, VAV1, LAT		9	2.06619e-11
GO:0007165~signal transduction	1255	1.76e-06		DLC1, GNA15, TLR1, TLR2, IQGAP2, RRAD, TLR7, TLR8, TLR9, CD48, S1PR3, PACSIN1, PTGIR, ANK2, TIAM1, S1PR4, GATA3, GAB1, MS4A2, GNG2, HCAR2, MRGPRB2, EGFR, PTPRK, PTPRM, PDE4D, GPR132, GEM, CCR9, HHEX, CCR8, OLFR56, GRB10, CCR7, LPAR5, CAMK4, GPR55, CCR5, HTR7, CCR2, OPHN1, WNT5A, C3AR1, PLXNC1, CYSLTR2, GNAI1, ADORA2A, CD74, IRAK3, NDRG4, RASAL3, FCER1G, NDRG2, TLR12, TLR11, GPR157, TLR13, ADGRG6,…	RERG, CHRNB1, LGR6, TENM4	140	TLR2, IQGAP2, CD48, MS4A2, GNG2, PDE4D, GPR132, CCR9, CCR8, OLFR56, C3AR1, CD74, FCER1G, TLR11, LAT, PDE7B, CD274, GPR162, CXCR3, CXCR6, TICAM2, ADGRE1, PTGER4, GPR171, ARRDC4, ARHGAP25, ARHGAP30, CD83, PTAFR, TNFRSF21, TNF, FPR1, FPR2, STAT4, PDE1B, STAT1, RASSF4, P2RY14, RASSF2	LGR6	40	3.90178e-15
